# Supplementary material for: Industrialization drives the gut microbiome and resistome of the Chinese populations
Source: mSystems. 2025 Feb 4;10(3):e01372-24. doi: 10.1128/msystems.01372-24 (PMC11915869; doi:10.1128/msystems.01372-24)
Supplement: Supplemental Tables — Tables S1 to S15. [file msystems.01372-24-s0002.xlsx]

## Sheet: Legends
Table	Description
Table S1	Summary of the 1,382 samples included in the study by dataset.
Table S2	Sampling information gathered by this study.
Table S3	Metadata of the 1,382 samples included in the study.
Table S4	Comparison of relative abundance at the gut microbial pathway between eastern and western populations.
Table S5	Comparison of the relative abundance of gut microbial phyla between eastern and western populations.
Table S6	Statistics of gut microbial indicator species in eastern and western populations.
Table S7	Comparison of relative abundance of potential pathogens between eastern and western populations based on the Catalogue of Human Infectious Pathogens.
Table S8	Comparison of relative abundance of ARG types and core ARG types between eastern and western populations.
Table S9	Comparison of relative abundance of ARG subtypes and core ARG subtypes between eastern and western populations.
Table S10	Information of the assembled MAGs in the study.
Table S11	Information on the genomes of potential pathogens assembled in this study.
Table S12	Comparison of relative abundance of PARB between eastern and western populations.
Table S13	Comparison of the average nucleotide identity of the E. coli O104:H4 genome with the 90 near-complete E. coli genomes assembled in this study.
Table S14	Statistics of ARGs, VFGs, MRGs, and MGEs in the E. coli genomes.
Table S15	Statistics of types of ARG, VFG, MRG, and MGEs in the gut microbiota E. coli genomes of Eastern and Western populations.

## Sheet: Table_S1
Dataset	Study	PMID	Total_number_of_samples	Number_of_newly_sequenced_samples	Total_number_of_individuals	Dataset_classification	Sample_type	Sequencing_platform	Total_reads	Average_number_reads_sample	SD_number_reads_sample
YangSun_2021	study_01	32956679	935	0	935	Eastern (54); Western (881)	stool	Illumina NovaSeq 6000	84432825092	9.03025e+07	1.58726e+07
WenZhang_2022	study_02	36453887	185	0	185	Eastern (169); Western (16)	stool	Illumina HiSeq 2000	10457069494	5.65247e+07	2.21235e+07
QingHe_2017	study_03	28655159	54	0	54	Eastern (54)	stool	Illumina HiSeq 2000	3049760080	5.6477e+07	6.27729e+06
Zhanglab	study_04	NA	70	70	70	Western (70)	stool	DNBSEQ-T1	12342273388	1.76318e+08	6.96795e+07
Bo-Yan_Chen_2023	study_05	36475759	24	0	24	Eastern (24)	stool	Illumina NovaSeq 6000	1944475298	8.10198e+07	9.32862e+06
Nan_Qin_2014	study_06	25079328	114	0	114	Eastern (114)	stool	Illumina HiSeq 2000	3458362664	3.03365e+07	1.55772e+07

## Sheet: Table_S2
Sample ID	Age	Gender	Ethnicity	Rural/Urban Residence	Group	Region	Latitude	longitude	Raw data (Gb)	Coverage (%)	Sample_type
LGC09H4	27	female	Zang	Rural	Western	Nagqu	32.18	87.26	18.6598	92	stool
LGC45H4	9	female	Zang	Rural	Western	Nagqu	32.18	87.26	21.2783	97.35	stool
NGC06H3	10	male	Zang	Rural	Western	Nagqu	30.67	89.97	29.7325	96.76	stool
NGC07H3	15	male	Zang	Rural	Western	Nagqu	30.67	89.97	44.0622	96.86	stool
NGC40H3	59	female	Zang	Rural	Western	Nagqu	30.67	89.97	30.4835	98.64	stool
NGC41H3	77	female	Zang	Rural	Western	Nagqu	30.67	89.97	25.5586	95.16	stool
TLC01H1	23	male	Zang	Rural	Western	Nagqu	31.77	87.4	21.3768	98.26	stool
TLC02H1	30	male	Zang	Rural	Western	Nagqu	31.77	87.4	23.7594	96.94	stool
TLC03H2	13	male	Zang	Rural	Western	Nagqu	31.77	87.4	20.1171	96.52	stool
TLC04H2	15	male	Zang	Rural	Western	Nagqu	31.77	87.4	19.2105	95.91	stool
TLC05H2	22	female	Zang	Rural	Western	Nagqu	31.77	87.4	22.7317	96.83	stool
TLC08H5	27	female	Zang	Rural	Western	Nagqu	31.77	87.4	17.5468	95.94	stool
TLC10H5	30	male	Zang	Rural	Western	Nagqu	31.77	87.4	62.726	99.08	stool
TLC11H6	11	female	Zang	Rural	Western	Nagqu	31.77	87.4	29.3045	98.16	stool
TLC12H6	17	female	Zang	Rural	Western	Nagqu	31.77	87.4	12.9239	96.69	stool
TLC13H6	16	female	Zang	Rural	Western	Nagqu	31.77	87.4	24.9945	96.48	stool
TLC14H7	12	male	Zang	Rural	Western	Nagqu	31.77	87.4	27.393	97.06	stool
TLC15H8	12	male	Zang	Rural	Western	Nagqu	31.77	87.4	36.2981	96.93	stool
TLC16H9	30	male	Zang	Rural	Western	Nagqu	31.77	87.4	60.7139	98.99	stool
TLC17H9	13	female	Zang	Rural	Western	Nagqu	31.77	87.4	20.0308	96.4	stool
TLC18H10	16	female	Zang	Rural	Western	Nagqu	31.77	87.4	53.4314	97.91	stool
TLC19H11	13	male	Zang	Rural	Western	Nagqu	31.77	87.4	21.081	97.97	stool
TLC20H12	13	female	Zang	Rural	Western	Nagqu	31.77	87.4	27.3884	98	stool
TLC21H13	21	female	Zang	Rural	Western	Nagqu	31.77	87.4	22.7333	96.35	stool
TLC22H14	17	male	Zang	Rural	Western	Nagqu	31.77	87.4	25.4852	96.22	stool
TLC23H14	11	male	Zang	Rural	Western	Nagqu	31.77	87.4	20.2112	97.9	stool
TLC24H14	24	female	Zang	Rural	Western	Nagqu	31.77	87.4	29.8321	94.72	stool
TLC25H15	9	female	Zang	Rural	Western	Nagqu	31.77	87.4	18.7732	95.75	stool
TLC26H15	11	male	Zang	Rural	Western	Nagqu	31.77	87.4	20.9984	96.38	stool
TLC31H1	56	male	Zang	Rural	Western	Nagqu	31.77	87.4	20.636	96.84	stool
TLC32H1	71	male	Zang	Rural	Western	Nagqu	31.77	87.4	36.3807	98.56	stool
TLC33H1	63	male	Zang	Rural	Western	Nagqu	31.77	87.4	63.2357	99.02	stool
TLC34H1	48	female	Zang	Rural	Western	Nagqu	31.77	87.4	36.8207	98.67	stool
TLC35H1	69	female	Zang	Rural	Western	Nagqu	31.77	87.4	19.5601	96.8	stool
TLC36H2	1	female	Zang	Rural	Western	Nagqu	31.77	87.4	18.8795	99.67	stool
TLC37H2	37	female	Zang	Rural	Western	Nagqu	31.77	87.4	21.169	96.78	stool
TLC38H2	47	male	Zang	Rural	Western	Nagqu	31.77	87.4	22.1127	97.11	stool
TLC39H2	57	female	Zang	Rural	Western	Nagqu	31.77	87.4	26.8108	94.35	stool
TLC42H5	1	male	Zang	Rural	Western	Nagqu	31.77	87.4	30.2171	99.5	stool
TLC43H5	5	male	Zang	Rural	Western	Nagqu	31.77	87.4	36.4221	98.04	stool
TLC44H5	6	male	Zang	Rural	Western	Nagqu	31.77	87.4	22.4008	95.56	stool
TLC46H5	34	male	Zang	Rural	Western	Nagqu	31.77	87.4	28.5773	97.72	stool
TLC47H5	37	female	Zang	Rural	Western	Nagqu	31.77	87.4	21.018	97.03	stool
TLC48H5	32	male	Zang	Rural	Western	Nagqu	31.77	87.4	20.6974	94.09	stool
TLC49H5	66	female	Zang	Rural	Western	Nagqu	31.77	87.4	20.2807	96.64	stool
TLC50H5	69	male	Zang	Rural	Western	Nagqu	31.77	87.4	22.0683	96.86	stool
TLC51H6	7	male	Zang	Rural	Western	Nagqu	31.77	87.4	14.0662	97.34	stool
TLC52H6	38	female	Zang	Rural	Western	Nagqu	31.77	87.4	31.0093	97.03	stool
TLC53H6	42	male	Zang	Rural	Western	Nagqu	31.77	87.4	29.6298	97.39	stool
TLC54H7	66	male	Zang	Rural	Western	Nagqu	31.77	87.4	30.3452	96.73	stool
TLC55H7	8	male	Zang	Rural	Western	Nagqu	31.77	87.4	29.4058	98.38	stool
TLC57H7	5	female	Zang	Rural	Western	Nagqu	31.77	87.4	15.363	97.41	stool
TLC58H7	32	male	Zang	Rural	Western	Nagqu	31.77	87.4	15.5009	97.67	stool
TLC59H7	41	male	Zang	Rural	Western	Nagqu	31.77	87.4	18.3832	97.54	stool
TLC60H9	56	male	Zang	Rural	Western	Nagqu	31.77	87.4	18.1974	97.21	stool
TLC61H9	51	female	Zang	Rural	Western	Nagqu	31.77	87.4	37.6081	98.51	stool
TLC62H10	3	male	Zang	Rural	Western	Nagqu	31.77	87.4	21.3162	98.51	stool
TLC63H11	9	female	Zang	Rural	Western	Nagqu	31.77	87.4	20.3623	96.59	stool
TLC65H10	58	male	Zang	Rural	Western	Nagqu	31.77	87.4	36.5753	96.92	stool
TLC67H11	36	female	Zang	Rural	Western	Nagqu	31.77	87.4	28.0382	97.55	stool
TLC68H12	31	male	Zang	Rural	Western	Nagqu	31.77	87.4	14.4756	96.64	stool
TLC69H12	38	female	Zang	Rural	Western	Nagqu	31.77	87.4	26.9056	99	stool
TLC70H12	4	male	Zang	Rural	Western	Nagqu	31.77	87.4	21.8331	98.12	stool
TLC71H13	35	male	Zang	Rural	Western	Nagqu	31.77	87.4	25.5355	98.99	stool
TLC72H14	56	male	Zang	Rural	Western	Nagqu	31.77	87.4	27.0062	98.29	stool
TLC73H14	39	female	Zang	Rural	Western	Nagqu	31.77	87.4	22.8138	98.66	stool
TLC74H14	23	female	Zang	Rural	Western	Nagqu	31.77	87.4	25.2988	97.21	stool
TLC75H15	3	female	Zang	Rural	Western	Nagqu	31.77	87.4	24.626	98.9	stool
TLC76H16	32	female	Zang	Rural	Western	Nagqu	31.77	87.4	16.6975	95.48	stool
TLC77H16	43	male	Zang	Rural	Western	Nagqu	31.77	87.4	24.2718	96.91	stool

## Sheet: Table_S3
Sample ID	Gender	Age	Ethnicity	Region (Province)	Rural/Urban Residence	Group	Longitude	Latitude	Sample_type	Sequencing_platform	Clean_reads	PMID
B.R.DL.1	female	71	Bai	Dali (Yunnan Province)	Rural	Western	99.7	25.8	stool	Illumina NovaSeq 6000	80704264	32956679
B.R.DL.10	male	72	Bai	Dali (Yunnan Province)	Rural	Western	99.7	25.8	stool	Illumina NovaSeq 6000	77998730	32956679
B.R.DL.11	male	47	Bai	Dali (Yunnan Province)	Rural	Western	99.7	25.8	stool	Illumina NovaSeq 6000	100934536	32956679
B.R.DL.12	male	46	Bai	Dali (Yunnan Province)	Rural	Western	99.7	25.8	stool	Illumina NovaSeq 6000	81943976	32956679
B.R.DL.13	male	45	Bai	Dali (Yunnan Province)	Rural	Western	99.7	25.8	stool	Illumina NovaSeq 6000	78882632	32956679
B.R.DL.14	female	47	Bai	Dali (Yunnan Province)	Rural	Western	99.7	25.8	stool	Illumina NovaSeq 6000	97812922	32956679
B.R.DL.15	male	36	Bai	Dali (Yunnan Province)	Rural	Western	99.7	25.8	stool	Illumina NovaSeq 6000	76350434	32956679
B.R.DL.16	female	31	Bai	Dali (Yunnan Province)	Rural	Western	99.7	25.8	stool	Illumina NovaSeq 6000	82644100	32956679
B.R.DL.17	female	65	Bai	Dali (Yunnan Province)	Rural	Western	99.7	25.8	stool	Illumina NovaSeq 6000	80466366	32956679
B.R.DL.18	female	38	Bai	Dali (Yunnan Province)	Rural	Western	99.7	25.8	stool	Illumina NovaSeq 6000	102557052	32956679
B.R.DL.19	female	43	Bai	Dali (Yunnan Province)	Rural	Western	99.7	25.8	stool	Illumina NovaSeq 6000	92436554	32956679
B.R.DL.2	female	64	Bai	Dali (Yunnan Province)	Rural	Western	99.7	25.8	stool	Illumina NovaSeq 6000	76473986	32956679
B.R.DL.20	female	44	Bai	Dali (Yunnan Province)	Rural	Western	99.7	25.8	stool	Illumina NovaSeq 6000	95227776	32956679
B.R.DL.21	male	31	Bai	Dali (Yunnan Province)	Rural	Western	99.7	25.8	stool	Illumina NovaSeq 6000	86647988	32956679
B.R.DL.22	male	41	Bai	Dali (Yunnan Province)	Rural	Western	99.7	25.8	stool	Illumina NovaSeq 6000	81685688	32956679
B.R.DL.23	male	46	Bai	Dali (Yunnan Province)	Rural	Western	99.7	25.8	stool	Illumina NovaSeq 6000	78005286	32956679
B.R.DL.24	male	47	Bai	Dali (Yunnan Province)	Rural	Western	99.7	25.8	stool	Illumina NovaSeq 6000	89304674	32956679
B.R.DL.25	male	44	Bai	Dali (Yunnan Province)	Rural	Western	99.7	25.8	stool	Illumina NovaSeq 6000	98798342	32956679
B.R.DL.26	female	47	Bai	Dali (Yunnan Province)	Rural	Western	99.7	25.8	stool	Illumina NovaSeq 6000	81441524	32956679
B.R.DL.27	male	45	Bai	Dali (Yunnan Province)	Rural	Western	99.7	25.8	stool	Illumina NovaSeq 6000	120311876	32956679
B.R.DL.28	male	47	Bai	Dali (Yunnan Province)	Rural	Western	99.7	25.8	stool	Illumina NovaSeq 6000	99474546	32956679
B.R.DL.29	female	40	Bai	Dali (Yunnan Province)	Rural	Western	99.7	25.8	stool	Illumina NovaSeq 6000	93765226	32956679
B.R.DL.3	female	42	Bai	Dali (Yunnan Province)	Rural	Western	99.7	25.8	stool	Illumina NovaSeq 6000	87025388	32956679
B.R.DL.30	female	47	Bai	Dali (Yunnan Province)	Rural	Western	99.7	25.8	stool	Illumina NovaSeq 6000	95203428	32956679
B.R.DL.31	female	31	Bai	Dali (Yunnan Province)	Rural	Western	99.7	25.8	stool	Illumina NovaSeq 6000	80249938	32956679
B.R.DL.32	male	39	Bai	Dali (Yunnan Province)	Rural	Western	99.7	25.8	stool	Illumina NovaSeq 6000	91791040	32956679
B.R.DL.33	male	36	Bai	Dali (Yunnan Province)	Rural	Western	99.7	25.8	stool	Illumina NovaSeq 6000	100061186	32956679
B.R.DL.34	male	36	Bai	Dali (Yunnan Province)	Rural	Western	99.7	25.8	stool	Illumina NovaSeq 6000	60846136	32956679
B.R.DL.35	male	43	Bai	Dali (Yunnan Province)	Rural	Western	99.7	25.8	stool	Illumina NovaSeq 6000	87349540	32956679
B.R.DL.36	male	69	Bai	Dali (Yunnan Province)	Rural	Western	99.7	25.8	stool	Illumina NovaSeq 6000	84843152	32956679
B.R.DL.37	female	44	Bai	Dali (Yunnan Province)	Rural	Western	99.7	25.8	stool	Illumina NovaSeq 6000	94052360	32956679
B.R.DL.38	female	47	Bai	Dali (Yunnan Province)	Rural	Western	99.7	25.8	stool	Illumina NovaSeq 6000	58304658	32956679
B.R.DL.39	female	44	Bai	Dali (Yunnan Province)	Rural	Western	99.7	25.8	stool	Illumina NovaSeq 6000	83812204	32956679
B.R.DL.4	male	41	Bai	Dali (Yunnan Province)	Rural	Western	99.7	25.8	stool	Illumina NovaSeq 6000	84691366	32956679
B.R.DL.40	female	35	Bai	Dali (Yunnan Province)	Rural	Western	99.7	25.8	stool	Illumina NovaSeq 6000	65252626	32956679
B.R.DL.41	male	29	Bai	Dali (Yunnan Province)	Rural	Western	99.7	25.8	stool	Illumina NovaSeq 6000	94271148	32956679
B.R.DL.42	male	47	Bai	Dali (Yunnan Province)	Rural	Western	99.7	25.8	stool	Illumina NovaSeq 6000	60745596	32956679
B.R.DL.43	male	38	Bai	Dali (Yunnan Province)	Rural	Western	99.7	25.8	stool	Illumina NovaSeq 6000	105236690	32956679
B.R.DL.44	male	43	Bai	Dali (Yunnan Province)	Rural	Western	99.7	25.8	stool	Illumina NovaSeq 6000	84923936	32956679
B.R.DL.45	female	40	Bai	Dali (Yunnan Province)	Rural	Western	99.7	25.8	stool	Illumina NovaSeq 6000	83720950	32956679
B.R.DL.46	female	47	Bai	Dali (Yunnan Province)	Rural	Western	99.7	25.8	stool	Illumina NovaSeq 6000	78336092	32956679
B.R.DL.47	female	41	Bai	Dali (Yunnan Province)	Rural	Western	99.7	25.8	stool	Illumina NovaSeq 6000	89490372	32956679
B.R.DL.48	female	25	Bai	Dali (Yunnan Province)	Rural	Western	99.7	25.8	stool	Illumina NovaSeq 6000	80406396	32956679
B.R.DL.49	female	44	Bai	Dali (Yunnan Province)	Rural	Western	99.7	25.8	stool	Illumina NovaSeq 6000	56322696	32956679
B.R.DL.5	male	47	Bai	Dali (Yunnan Province)	Rural	Western	99.7	25.8	stool	Illumina NovaSeq 6000	101901462	32956679
B.R.DL.50	female	39	Bai	Dali (Yunnan Province)	Rural	Western	99.7	25.8	stool	Illumina NovaSeq 6000	85293290	32956679
B.R.DL.51	female	46	Bai	Dali (Yunnan Province)	Rural	Western	99.7	25.8	stool	Illumina NovaSeq 6000	90614698	32956679
B.R.DL.52	female	39	Bai	Dali (Yunnan Province)	Rural	Western	99.7	25.8	stool	Illumina NovaSeq 6000	92214706	32956679
B.R.DL.53	female	47	Bai	Dali (Yunnan Province)	Rural	Western	99.7	25.8	stool	Illumina NovaSeq 6000	101226522	32956679
B.R.DL.54	female	47	Bai	Dali (Yunnan Province)	Rural	Western	99.7	25.8	stool	Illumina NovaSeq 6000	88288650	32956679
B.R.DL.55	female	46	Bai	Dali (Yunnan Province)	Rural	Western	99.7	25.8	stool	Illumina NovaSeq 6000	112343594	32956679
B.R.DL.6	female	37	Bai	Dali (Yunnan Province)	Rural	Western	99.7	25.8	stool	Illumina NovaSeq 6000	89863516	32956679
B.R.DL.7	male	35	Bai	Dali (Yunnan Province)	Rural	Western	99.7	25.8	stool	Illumina NovaSeq 6000	72447756	32956679
B.R.DL.8	female	38	Bai	Dali (Yunnan Province)	Rural	Western	99.7	25.8	stool	Illumina NovaSeq 6000	73455906	32956679
B.R.DL.9	female	47	Bai	Dali (Yunnan Province)	Rural	Western	99.7	25.8	stool	Illumina NovaSeq 6000	66296402	32956679
B.U.KM.1	female	22	Bai	Kunming (Yunnan Province)	Urban	Western	102.42	25.02	stool	Illumina NovaSeq 6000	86581296	32956679
B.U.KM.10	female	19	Bai	Kunming (Yunnan Province)	Urban	Western	102.42	25.02	stool	Illumina NovaSeq 6000	89962218	32956679
B.U.KM.11	female	21	Bai	Kunming (Yunnan Province)	Urban	Western	102.42	25.02	stool	Illumina NovaSeq 6000	101986310	32956679
B.U.KM.12	female	19	Bai	Kunming (Yunnan Province)	Urban	Western	102.42	25.02	stool	Illumina NovaSeq 6000	81464276	32956679
B.U.KM.13	male	22	Bai	Kunming (Yunnan Province)	Urban	Western	102.42	25.02	stool	Illumina NovaSeq 6000	89317320	32956679
B.U.KM.14	female	20	Bai	Kunming (Yunnan Province)	Urban	Western	102.42	25.02	stool	Illumina NovaSeq 6000	79272448	32956679
B.U.KM.15	female	21	Bai	Kunming (Yunnan Province)	Urban	Western	102.42	25.02	stool	Illumina NovaSeq 6000	101227780	32956679
B.U.KM.16	female	21	Bai	Kunming (Yunnan Province)	Urban	Western	102.42	25.02	stool	Illumina NovaSeq 6000	89098558	32956679
B.U.KM.17	female	20	Bai	Kunming (Yunnan Province)	Urban	Western	102.42	25.02	stool	Illumina NovaSeq 6000	83416198	32956679
B.U.KM.18	female	19	Bai	Kunming (Yunnan Province)	Urban	Western	102.42	25.02	stool	Illumina NovaSeq 6000	105304812	32956679
B.U.KM.19	male	20	Bai	Kunming (Yunnan Province)	Urban	Western	102.42	25.02	stool	Illumina NovaSeq 6000	98334482	32956679
B.U.KM.2	female	19	Bai	Kunming (Yunnan Province)	Urban	Western	102.42	25.02	stool	Illumina NovaSeq 6000	84475594	32956679
B.U.KM.20	female	20	Bai	Kunming (Yunnan Province)	Urban	Western	102.42	25.02	stool	Illumina NovaSeq 6000	85873962	32956679
B.U.KM.21	female	19	Bai	Kunming (Yunnan Province)	Urban	Western	102.42	25.02	stool	Illumina NovaSeq 6000	82365144	32956679
B.U.KM.22	female	19	Bai	Kunming (Yunnan Province)	Urban	Western	102.42	25.02	stool	Illumina NovaSeq 6000	100574010	32956679
B.U.KM.23	female	19	Bai	Kunming (Yunnan Province)	Urban	Western	102.42	25.02	stool	Illumina NovaSeq 6000	95981196	32956679
B.U.KM.24	male	18	Bai	Kunming (Yunnan Province)	Urban	Western	102.42	25.02	stool	Illumina NovaSeq 6000	82783802	32956679
B.U.KM.25	female	19	Bai	Kunming (Yunnan Province)	Urban	Western	102.42	25.02	stool	Illumina NovaSeq 6000	99074244	32956679
B.U.KM.26	female	18	Bai	Kunming (Yunnan Province)	Urban	Western	102.42	25.02	stool	Illumina NovaSeq 6000	85847806	32956679
B.U.KM.27	male	19	Bai	Kunming (Yunnan Province)	Urban	Western	102.42	25.02	stool	Illumina NovaSeq 6000	82485858	32956679
B.U.KM.28	female	19	Bai	Kunming (Yunnan Province)	Urban	Western	102.42	25.02	stool	Illumina NovaSeq 6000	92264006	32956679
B.U.KM.29	female	20	Bai	Kunming (Yunnan Province)	Urban	Western	102.42	25.02	stool	Illumina NovaSeq 6000	106857130	32956679
B.U.KM.3	female	19	Bai	Kunming (Yunnan Province)	Urban	Western	102.42	25.02	stool	Illumina NovaSeq 6000	74611342	32956679
B.U.KM.30	female	18	Bai	Kunming (Yunnan Province)	Urban	Western	102.42	25.02	stool	Illumina NovaSeq 6000	83192194	32956679
B.U.KM.31	female	19	Bai	Kunming (Yunnan Province)	Urban	Western	102.42	25.02	stool	Illumina NovaSeq 6000	95299370	32956679
B.U.KM.32	male	19	Bai	Kunming (Yunnan Province)	Urban	Western	102.42	25.02	stool	Illumina NovaSeq 6000	95584236	32956679
B.U.KM.33	female	20	Bai	Kunming (Yunnan Province)	Urban	Western	102.42	25.02	stool	Illumina NovaSeq 6000	94842050	32956679
B.U.KM.34	male	21	Bai	Kunming (Yunnan Province)	Urban	Western	102.42	25.02	stool	Illumina NovaSeq 6000	79144440	32956679
B.U.KM.35	female	19	Bai	Kunming (Yunnan Province)	Urban	Western	102.42	25.02	stool	Illumina NovaSeq 6000	73231572	32956679
B.U.KM.36	female	19	Bai	Kunming (Yunnan Province)	Urban	Western	102.42	25.02	stool	Illumina NovaSeq 6000	95072412	32956679
B.U.KM.37	male	19	Bai	Kunming (Yunnan Province)	Urban	Western	102.42	25.02	stool	Illumina NovaSeq 6000	86499284	32956679
B.U.KM.38	male	19	Bai	Kunming (Yunnan Province)	Urban	Western	102.42	25.02	stool	Illumina NovaSeq 6000	83626994	32956679
B.U.KM.39	male	19	Bai	Kunming (Yunnan Province)	Urban	Western	102.42	25.02	stool	Illumina NovaSeq 6000	91390042	32956679
B.U.KM.4	female	20	Bai	Kunming (Yunnan Province)	Urban	Western	102.42	25.02	stool	Illumina NovaSeq 6000	84548162	32956679
B.U.KM.40	female	19	Bai	Kunming (Yunnan Province)	Urban	Western	102.42	25.02	stool	Illumina NovaSeq 6000	80332430	32956679
B.U.KM.41	female	19	Bai	Kunming (Yunnan Province)	Urban	Western	102.42	25.02	stool	Illumina NovaSeq 6000	89425696	32956679
B.U.KM.42	male	19	Bai	Kunming (Yunnan Province)	Urban	Western	102.42	25.02	stool	Illumina NovaSeq 6000	81700370	32956679
B.U.KM.43	female	19	Bai	Kunming (Yunnan Province)	Urban	Western	102.42	25.02	stool	Illumina NovaSeq 6000	105311882	32956679
B.U.KM.44	male	20	Bai	Kunming (Yunnan Province)	Urban	Western	102.42	25.02	stool	Illumina NovaSeq 6000	89826712	32956679
B.U.KM.45	female	19	Bai	Kunming (Yunnan Province)	Urban	Western	102.42	25.02	stool	Illumina NovaSeq 6000	99058398	32956679
B.U.KM.46	female	19	Bai	Kunming (Yunnan Province)	Urban	Western	102.42	25.02	stool	Illumina NovaSeq 6000	92372728	32956679
B.U.KM.47	male	22	Bai	Kunming (Yunnan Province)	Urban	Western	102.42	25.02	stool	Illumina NovaSeq 6000	107720424	32956679
B.U.KM.48	female	19	Bai	Kunming (Yunnan Province)	Urban	Western	102.42	25.02	stool	Illumina NovaSeq 6000	114650712	32956679
B.U.KM.49	female	19	Bai	Kunming (Yunnan Province)	Urban	Western	102.42	25.02	stool	Illumina NovaSeq 6000	6833234	32956679
B.U.KM.5	female	22	Bai	Kunming (Yunnan Province)	Urban	Western	102.42	25.02	stool	Illumina NovaSeq 6000	99139408	32956679
B.U.KM.50	female	20	Bai	Kunming (Yunnan Province)	Urban	Western	102.42	25.02	stool	Illumina NovaSeq 6000	90850900	32956679
B.U.KM.51	male	38	Bai	Kunming (Yunnan Province)	Urban	Western	102.42	25.02	stool	Illumina NovaSeq 6000	81729000	32956679
B.U.KM.52	female	44	Bai	Kunming (Yunnan Province)	Urban	Western	102.42	25.02	stool	Illumina NovaSeq 6000	105380614	32956679
B.U.KM.53	female	30	Bai	Kunming (Yunnan Province)	Urban	Western	102.42	25.02	stool	Illumina NovaSeq 6000	90120168	32956679
B.U.KM.54	female	40	Bai	Kunming (Yunnan Province)	Urban	Western	102.42	25.02	stool	Illumina NovaSeq 6000	82631852	32956679
B.U.KM.55	female	38	Bai	Kunming (Yunnan Province)	Urban	Western	102.42	25.02	stool	Illumina NovaSeq 6000	82091760	32956679
B.U.KM.56	male	42	Bai	Kunming (Yunnan Province)	Urban	Western	102.42	25.02	stool	Illumina NovaSeq 6000	100645408	32956679
B.U.KM.57	male	31	Bai	Kunming (Yunnan Province)	Urban	Western	102.42	25.02	stool	Illumina NovaSeq 6000	82479224	32956679
B.U.KM.58	female	30	Bai	Kunming (Yunnan Province)	Urban	Western	102.42	25.02	stool	Illumina NovaSeq 6000	93084486	32956679
B.U.KM.59	male	34	Bai	Kunming (Yunnan Province)	Urban	Western	102.42	25.02	stool	Illumina NovaSeq 6000	84861040	32956679
B.U.KM.6	female	21	Bai	Kunming (Yunnan Province)	Urban	Western	102.42	25.02	stool	Illumina NovaSeq 6000	80039522	32956679
B.U.KM.60	female	32	Bai	Kunming (Yunnan Province)	Urban	Western	102.42	25.02	stool	Illumina NovaSeq 6000	106066782	32956679
B.U.KM.61	female	30	Bai	Kunming (Yunnan Province)	Urban	Western	102.42	25.02	stool	Illumina NovaSeq 6000	83381734	32956679
B.U.KM.62	female	37	Bai	Kunming (Yunnan Province)	Urban	Western	102.42	25.02	stool	Illumina NovaSeq 6000	71899828	32956679
B.U.KM.63	male	32	Bai	Kunming (Yunnan Province)	Urban	Western	102.42	25.02	stool	Illumina NovaSeq 6000	102666358	32956679
B.U.KM.64	male	43	Bai	Kunming (Yunnan Province)	Urban	Western	102.42	25.02	stool	Illumina NovaSeq 6000	91374270	32956679
B.U.KM.65	male	45	Bai	Kunming (Yunnan Province)	Urban	Western	102.42	25.02	stool	Illumina NovaSeq 6000	79399506	32956679
B.U.KM.66	male	41	Bai	Kunming (Yunnan Province)	Urban	Western	102.42	25.02	stool	Illumina NovaSeq 6000	108038300	32956679
B.U.KM.67	male	32	Bai	Kunming (Yunnan Province)	Urban	Western	102.42	25.02	stool	Illumina NovaSeq 6000	59600506	32956679
B.U.KM.68	male	32	Bai	Kunming (Yunnan Province)	Urban	Western	102.42	25.02	stool	Illumina NovaSeq 6000	85209978	32956679
B.U.KM.69	female	30	Bai	Kunming (Yunnan Province)	Urban	Western	102.42	25.02	stool	Illumina NovaSeq 6000	117459772	32956679
B.U.KM.7	female	20	Bai	Kunming (Yunnan Province)	Urban	Western	102.42	25.02	stool	Illumina NovaSeq 6000	69283556	32956679
B.U.KM.70	female	50	Bai	Kunming (Yunnan Province)	Urban	Western	102.42	25.02	stool	Illumina NovaSeq 6000	86216978	32956679
B.U.KM.71	female	35	Bai	Kunming (Yunnan Province)	Urban	Western	102.42	25.02	stool	Illumina NovaSeq 6000	111311066	32956679
B.U.KM.72	male	46	Bai	Kunming (Yunnan Province)	Urban	Western	102.42	25.02	stool	Illumina NovaSeq 6000	99888148	32956679
B.U.KM.73	female	40	Bai	Kunming (Yunnan Province)	Urban	Western	102.42	25.02	stool	Illumina NovaSeq 6000	101236536	32956679
B.U.KM.74	female	33	Bai	Kunming (Yunnan Province)	Urban	Western	102.42	25.02	stool	Illumina NovaSeq 6000	97640058	32956679
B.U.KM.75	male	44	Bai	Kunming (Yunnan Province)	Urban	Western	102.42	25.02	stool	Illumina NovaSeq 6000	97541054	32956679
B.U.KM.76	female	49	Bai	Kunming (Yunnan Province)	Urban	Western	102.42	25.02	stool	Illumina NovaSeq 6000	75840366	32956679
B.U.KM.77	male	48	Bai	Kunming (Yunnan Province)	Urban	Western	102.42	25.02	stool	Illumina NovaSeq 6000	88768660	32956679
B.U.KM.78	female	50	Bai	Kunming (Yunnan Province)	Urban	Western	102.42	25.02	stool	Illumina NovaSeq 6000	63919160	32956679
B.U.KM.79	female	36	Bai	Kunming (Yunnan Province)	Urban	Western	102.42	25.02	stool	Illumina NovaSeq 6000	156668536	32956679
B.U.KM.8	female	21	Bai	Kunming (Yunnan Province)	Urban	Western	102.42	25.02	stool	Illumina NovaSeq 6000	82302268	32956679
B.U.KM.80	female	35	Bai	Kunming (Yunnan Province)	Urban	Western	102.42	25.02	stool	Illumina NovaSeq 6000	63995530	32956679
B.U.KM.81	male	31	Bai	Kunming (Yunnan Province)	Urban	Western	102.42	25.02	stool	Illumina NovaSeq 6000	105107772	32956679
B.U.KM.82	female	39	Bai	Kunming (Yunnan Province)	Urban	Western	102.42	25.02	stool	Illumina NovaSeq 6000	102191582	32956679
B.U.KM.83	female	48	Bai	Kunming (Yunnan Province)	Urban	Western	102.42	25.02	stool	Illumina NovaSeq 6000	102962876	32956679
B.U.KM.9	female	18	Bai	Kunming (Yunnan Province)	Urban	Western	102.42	25.02	stool	Illumina NovaSeq 6000	94043826	32956679
D.R.XSBA.1	female	45	Dai	Xishuangbanna (Yunnan Province)	Rural	Western	100.79	22	stool	Illumina NovaSeq 6000	82536592	32956679
D.R.XSBA.10	female	27	Dai	Xishuangbanna (Yunnan Province)	Rural	Western	100.79	22	stool	Illumina NovaSeq 6000	88462698	32956679
D.R.XSBA.11	female	45	Dai	Xishuangbanna (Yunnan Province)	Rural	Western	100.79	22	stool	Illumina NovaSeq 6000	86414718	32956679
D.R.XSBA.12	female	45	Dai	Xishuangbanna (Yunnan Province)	Rural	Western	100.79	22	stool	Illumina NovaSeq 6000	87557128	32956679
D.R.XSBA.13	female	43	Dai	Xishuangbanna (Yunnan Province)	Rural	Western	100.79	22	stool	Illumina NovaSeq 6000	103976048	32956679
D.R.XSBA.14	male	41	Dai	Xishuangbanna (Yunnan Province)	Rural	Western	100.79	22	stool	Illumina NovaSeq 6000	91350994	32956679
D.R.XSBA.15	male	40	Dai	Xishuangbanna (Yunnan Province)	Rural	Western	100.79	22	stool	Illumina NovaSeq 6000	79877582	32956679
D.R.XSBA.16	female	41	Dai	Xishuangbanna (Yunnan Province)	Rural	Western	100.79	22	stool	Illumina NovaSeq 6000	86413604	32956679
D.R.XSBA.17	male	43	Dai	Xishuangbanna (Yunnan Province)	Rural	Western	100.79	22	stool	Illumina NovaSeq 6000	90352738	32956679
D.R.XSBA.18	male	42	Dai	Xishuangbanna (Yunnan Province)	Rural	Western	100.79	22	stool	Illumina NovaSeq 6000	93260926	32956679
D.R.XSBA.19	male	36	Dai	Xishuangbanna (Yunnan Province)	Rural	Western	100.79	22	stool	Illumina NovaSeq 6000	95528510	32956679
D.R.XSBA.2	male	44	Dai	Xishuangbanna (Yunnan Province)	Rural	Western	100.79	22	stool	Illumina NovaSeq 6000	79195988	32956679
D.R.XSBA.20	male	42	Dai	Xishuangbanna (Yunnan Province)	Rural	Western	100.79	22	stool	Illumina NovaSeq 6000	67323364	32956679
D.R.XSBA.21	male	40	Dai	Xishuangbanna (Yunnan Province)	Rural	Western	100.79	22	stool	Illumina NovaSeq 6000	90160988	32956679
D.R.XSBA.22	female	39	Dai	Xishuangbanna (Yunnan Province)	Rural	Western	100.79	22	stool	Illumina NovaSeq 6000	83505110	32956679
D.R.XSBA.23	female	30	Dai	Xishuangbanna (Yunnan Province)	Rural	Western	100.79	22	stool	Illumina NovaSeq 6000	82210072	32956679
D.R.XSBA.24	male	35	Dai	Xishuangbanna (Yunnan Province)	Rural	Western	100.79	22	stool	Illumina NovaSeq 6000	74152436	32956679
D.R.XSBA.25	female	37	Dai	Xishuangbanna (Yunnan Province)	Rural	Western	100.79	22	stool	Illumina NovaSeq 6000	88505468	32956679
D.R.XSBA.26	male	40	Dai	Xishuangbanna (Yunnan Province)	Rural	Western	100.79	22	stool	Illumina NovaSeq 6000	85068346	32956679
D.R.XSBA.27	female	38	Dai	Xishuangbanna (Yunnan Province)	Rural	Western	100.79	22	stool	Illumina NovaSeq 6000	86075884	32956679
D.R.XSBA.28	male	33	Dai	Xishuangbanna (Yunnan Province)	Rural	Western	100.79	22	stool	Illumina NovaSeq 6000	63251884	32956679
D.R.XSBA.29	female	40	Dai	Xishuangbanna (Yunnan Province)	Rural	Western	100.79	22	stool	Illumina NovaSeq 6000	86986268	32956679
D.R.XSBA.3	female	45	Dai	Xishuangbanna (Yunnan Province)	Rural	Western	100.79	22	stool	Illumina NovaSeq 6000	82861312	32956679
D.R.XSBA.30	male	36	Dai	Xishuangbanna (Yunnan Province)	Rural	Western	100.79	22	stool	Illumina NovaSeq 6000	93913166	32956679
D.R.XSBA.31	male	39	Dai	Xishuangbanna (Yunnan Province)	Rural	Western	100.79	22	stool	Illumina NovaSeq 6000	83049746	32956679
D.R.XSBA.32	female	45	Dai	Xishuangbanna (Yunnan Province)	Rural	Western	100.79	22	stool	Illumina NovaSeq 6000	85388782	32956679
D.R.XSBA.33	female	42	Dai	Xishuangbanna (Yunnan Province)	Rural	Western	100.79	22	stool	Illumina NovaSeq 6000	71170866	32956679
D.R.XSBA.34	female	28	Dai	Xishuangbanna (Yunnan Province)	Rural	Western	100.79	22	stool	Illumina NovaSeq 6000	67506608	32956679
D.R.XSBA.35	male	25	Dai	Xishuangbanna (Yunnan Province)	Rural	Western	100.79	22	stool	Illumina NovaSeq 6000	62808182	32956679
D.R.XSBA.36	female	28	Dai	Xishuangbanna (Yunnan Province)	Rural	Western	100.79	22	stool	Illumina NovaSeq 6000	61328800	32956679
D.R.XSBA.37	female	45	Dai	Xishuangbanna (Yunnan Province)	Rural	Western	100.79	22	stool	Illumina NovaSeq 6000	64301154	32956679
D.R.XSBA.38	male	36	Dai	Xishuangbanna (Yunnan Province)	Rural	Western	100.79	22	stool	Illumina NovaSeq 6000	106140814	32956679
D.R.XSBA.39	female	30	Dai	Xishuangbanna (Yunnan Province)	Rural	Western	100.79	22	stool	Illumina NovaSeq 6000	97738822	32956679
D.R.XSBA.4	female	41	Dai	Xishuangbanna (Yunnan Province)	Rural	Western	100.79	22	stool	Illumina NovaSeq 6000	62744378	32956679
D.R.XSBA.40	female	30	Dai	Xishuangbanna (Yunnan Province)	Rural	Western	100.79	22	stool	Illumina NovaSeq 6000	81480462	32956679
D.R.XSBA.41	male	34	Dai	Xishuangbanna (Yunnan Province)	Rural	Western	100.79	22	stool	Illumina NovaSeq 6000	103027116	32956679
D.R.XSBA.42	male	21	Dai	Xishuangbanna (Yunnan Province)	Rural	Western	100.79	22	stool	Illumina NovaSeq 6000	102089840	32956679
D.R.XSBA.43	male	42	Dai	Xishuangbanna (Yunnan Province)	Rural	Western	100.79	22	stool	Illumina NovaSeq 6000	95378342	32956679
D.R.XSBA.44	male	45	Dai	Xishuangbanna (Yunnan Province)	Rural	Western	100.79	22	stool	Illumina NovaSeq 6000	103320204	32956679
D.R.XSBA.45	female	45	Dai	Xishuangbanna (Yunnan Province)	Rural	Western	100.79	22	stool	Illumina NovaSeq 6000	101337930	32956679
D.R.XSBA.46	female	45	Dai	Xishuangbanna (Yunnan Province)	Rural	Western	100.79	22	stool	Illumina NovaSeq 6000	94542242	32956679
D.R.XSBA.47	female	35	Dai	Xishuangbanna (Yunnan Province)	Rural	Western	100.79	22	stool	Illumina NovaSeq 6000	112048066	32956679
D.R.XSBA.48	male	46	Dai	Xishuangbanna (Yunnan Province)	Rural	Western	100.79	22	stool	Illumina NovaSeq 6000	118747212	32956679
D.R.XSBA.49	male	30	Dai	Xishuangbanna (Yunnan Province)	Rural	Western	100.79	22	stool	Illumina NovaSeq 6000	126142742	32956679
D.R.XSBA.5	male	30	Dai	Xishuangbanna (Yunnan Province)	Rural	Western	100.79	22	stool	Illumina NovaSeq 6000	86336450	32956679
D.R.XSBA.50	male	32	Dai	Xishuangbanna (Yunnan Province)	Rural	Western	100.79	22	stool	Illumina NovaSeq 6000	99059876	32956679
D.R.XSBA.51	female	45	Dai	Xishuangbanna (Yunnan Province)	Rural	Western	100.79	22	stool	Illumina NovaSeq 6000	98835928	32956679
D.R.XSBA.52	female	42	Dai	Xishuangbanna (Yunnan Province)	Rural	Western	100.79	22	stool	Illumina NovaSeq 6000	86167012	32956679
D.R.XSBA.53	female	33	Dai	Xishuangbanna (Yunnan Province)	Rural	Western	100.79	22	stool	Illumina NovaSeq 6000	85530712	32956679
D.R.XSBA.54	female	33	Dai	Xishuangbanna (Yunnan Province)	Rural	Western	100.79	22	stool	Illumina NovaSeq 6000	86450686	32956679
D.R.XSBA.55	male	42	Dai	Xishuangbanna (Yunnan Province)	Rural	Western	100.79	22	stool	Illumina NovaSeq 6000	97022894	32956679
D.R.XSBA.56	female	24	Dai	Xishuangbanna (Yunnan Province)	Rural	Western	100.79	22	stool	Illumina NovaSeq 6000	103349304	32956679
D.R.XSBA.57	female	35	Dai	Xishuangbanna (Yunnan Province)	Rural	Western	100.79	22	stool	Illumina NovaSeq 6000	120178444	32956679
D.R.XSBA.58	male	44	Dai	Xishuangbanna (Yunnan Province)	Rural	Western	100.79	22	stool	Illumina NovaSeq 6000	76208164	32956679
D.R.XSBA.59	female	39	Dai	Xishuangbanna (Yunnan Province)	Rural	Western	100.79	22	stool	Illumina NovaSeq 6000	121437156	32956679
D.R.XSBA.6	male	41	Dai	Xishuangbanna (Yunnan Province)	Rural	Western	100.79	22	stool	Illumina NovaSeq 6000	95276868	32956679
D.R.XSBA.60	male	41	Dai	Xishuangbanna (Yunnan Province)	Rural	Western	100.79	22	stool	Illumina NovaSeq 6000	93012984	32956679
D.R.XSBA.61	male	32	Dai	Xishuangbanna (Yunnan Province)	Rural	Western	100.79	22	stool	Illumina NovaSeq 6000	114147184	32956679
D.R.XSBA.62	male	38	Dai	Xishuangbanna (Yunnan Province)	Rural	Western	100.79	22	stool	Illumina NovaSeq 6000	79932994	32956679
D.R.XSBA.63	male	43	Dai	Xishuangbanna (Yunnan Province)	Rural	Western	100.79	22	stool	Illumina NovaSeq 6000	96223172	32956679
D.R.XSBA.64	female	32	Dai	Xishuangbanna (Yunnan Province)	Rural	Western	100.79	22	stool	Illumina NovaSeq 6000	70987464	32956679
D.R.XSBA.65	female	38	Dai	Xishuangbanna (Yunnan Province)	Rural	Western	100.79	22	stool	Illumina NovaSeq 6000	88883642	32956679
D.R.XSBA.66	female	32	Dai	Xishuangbanna (Yunnan Province)	Rural	Western	100.79	22	stool	Illumina NovaSeq 6000	90162946	32956679
D.R.XSBA.67	female	38	Dai	Xishuangbanna (Yunnan Province)	Rural	Western	100.79	22	stool	Illumina NovaSeq 6000	65443402	32956679
D.R.XSBA.68	male	30	Dai	Xishuangbanna (Yunnan Province)	Rural	Western	100.79	22	stool	Illumina NovaSeq 6000	71036346	32956679
D.R.XSBA.69	male	34	Dai	Xishuangbanna (Yunnan Province)	Rural	Western	100.79	22	stool	Illumina NovaSeq 6000	66556386	32956679
D.R.XSBA.7	female	38	Dai	Xishuangbanna (Yunnan Province)	Rural	Western	100.79	22	stool	Illumina NovaSeq 6000	88054406	32956679
D.R.XSBA.70	male	44	Dai	Xishuangbanna (Yunnan Province)	Rural	Western	100.79	22	stool	Illumina NovaSeq 6000	81171426	32956679
D.R.XSBA.71	male	37	Dai	Xishuangbanna (Yunnan Province)	Rural	Western	100.79	22	stool	Illumina NovaSeq 6000	73045332	32956679
D.R.XSBA.72	male	25	Dai	Xishuangbanna (Yunnan Province)	Rural	Western	100.79	22	stool	Illumina NovaSeq 6000	82962398	32956679
D.R.XSBA.73	female	45	Dai	Xishuangbanna (Yunnan Province)	Rural	Western	100.79	22	stool	Illumina NovaSeq 6000	113860020	32956679
D.R.XSBA.74	female	26	Dai	Xishuangbanna (Yunnan Province)	Rural	Western	100.79	22	stool	Illumina NovaSeq 6000	76997932	32956679
D.R.XSBA.75	female	29	Dai	Xishuangbanna (Yunnan Province)	Rural	Western	100.79	22	stool	Illumina NovaSeq 6000	112949994	32956679
D.R.XSBA.76	female	45	Dai	Xishuangbanna (Yunnan Province)	Rural	Western	100.79	22	stool	Illumina NovaSeq 6000	74950294	32956679
D.R.XSBA.77	male	23	Dai	Xishuangbanna (Yunnan Province)	Rural	Western	100.79	22	stool	Illumina NovaSeq 6000	92961122	32956679
D.R.XSBA.78	male	38	Dai	Xishuangbanna (Yunnan Province)	Rural	Western	100.79	22	stool	Illumina NovaSeq 6000	77148050	32956679
D.R.XSBA.79	female	45	Dai	Xishuangbanna (Yunnan Province)	Rural	Western	100.79	22	stool	Illumina NovaSeq 6000	67268100	32956679
D.R.XSBA.8	female	45	Dai	Xishuangbanna (Yunnan Province)	Rural	Western	100.79	22	stool	Illumina NovaSeq 6000	106234000	32956679
D.R.XSBA.80	male	35	Dai	Xishuangbanna (Yunnan Province)	Rural	Western	100.79	22	stool	Illumina NovaSeq 6000	70832802	32956679
D.R.XSBA.81	male	45	Dai	Xishuangbanna (Yunnan Province)	Rural	Western	100.79	22	stool	Illumina NovaSeq 6000	69149774	32956679
D.R.XSBA.9	female	39	Dai	Xishuangbanna (Yunnan Province)	Rural	Western	100.79	22	stool	Illumina NovaSeq 6000	88730524	32956679
D.U.KM.1	female	20	Dai	Kunming (Yunnan Province)	Urban	Western	102.42	25.02	stool	Illumina NovaSeq 6000	82111816	32956679
D.U.KM.10	female	20	Dai	Kunming (Yunnan Province)	Urban	Western	102.42	25.02	stool	Illumina NovaSeq 6000	77469470	32956679
D.U.KM.11	female	20	Dai	Kunming (Yunnan Province)	Urban	Western	102.42	25.02	stool	Illumina NovaSeq 6000	98639100	32956679
D.U.KM.12	female	22	Dai	Kunming (Yunnan Province)	Urban	Western	102.42	25.02	stool	Illumina NovaSeq 6000	105294236	32956679
D.U.KM.13	female	20	Dai	Kunming (Yunnan Province)	Urban	Western	102.42	25.02	stool	Illumina NovaSeq 6000	114209878	32956679
D.U.KM.14	female	21	Dai	Kunming (Yunnan Province)	Urban	Western	102.42	25.02	stool	Illumina NovaSeq 6000	100220590	32956679
D.U.KM.15	male	21	Dai	Kunming (Yunnan Province)	Urban	Western	102.42	25.02	stool	Illumina NovaSeq 6000	65482038	32956679
D.U.KM.16	male	21	Dai	Kunming (Yunnan Province)	Urban	Western	102.42	25.02	stool	Illumina NovaSeq 6000	101594534	32956679
D.U.KM.17	female	21	Dai	Kunming (Yunnan Province)	Urban	Western	102.42	25.02	stool	Illumina NovaSeq 6000	100786746	32956679
D.U.KM.18	male	23	Dai	Kunming (Yunnan Province)	Urban	Western	102.42	25.02	stool	Illumina NovaSeq 6000	106509712	32956679
D.U.KM.19	male	20	Dai	Kunming (Yunnan Province)	Urban	Western	102.42	25.02	stool	Illumina NovaSeq 6000	110270206	32956679
D.U.KM.2	female	21	Dai	Kunming (Yunnan Province)	Urban	Western	102.42	25.02	stool	Illumina NovaSeq 6000	87016584	32956679
D.U.KM.20	female	22	Dai	Kunming (Yunnan Province)	Urban	Western	102.42	25.02	stool	Illumina NovaSeq 6000	95107610	32956679
D.U.KM.21	female	21	Dai	Kunming (Yunnan Province)	Urban	Western	102.42	25.02	stool	Illumina NovaSeq 6000	106825028	32956679
D.U.KM.22	female	22	Dai	Kunming (Yunnan Province)	Urban	Western	102.42	25.02	stool	Illumina NovaSeq 6000	97275052	32956679
D.U.KM.23	female	21	Dai	Kunming (Yunnan Province)	Urban	Western	102.42	25.02	stool	Illumina NovaSeq 6000	95851664	32956679
D.U.KM.24	female	20	Dai	Kunming (Yunnan Province)	Urban	Western	102.42	25.02	stool	Illumina NovaSeq 6000	99998578	32956679
D.U.KM.25	female	22	Dai	Kunming (Yunnan Province)	Urban	Western	102.42	25.02	stool	Illumina NovaSeq 6000	104956496	32956679
D.U.KM.26	female	21	Dai	Kunming (Yunnan Province)	Urban	Western	102.42	25.02	stool	Illumina NovaSeq 6000	80699926	32956679
D.U.KM.27	female	21	Dai	Kunming (Yunnan Province)	Urban	Western	102.42	25.02	stool	Illumina NovaSeq 6000	81267564	32956679
D.U.KM.28	female	21	Dai	Kunming (Yunnan Province)	Urban	Western	102.42	25.02	stool	Illumina NovaSeq 6000	78693740	32956679
D.U.KM.29	female	20	Dai	Kunming (Yunnan Province)	Urban	Western	102.42	25.02	stool	Illumina NovaSeq 6000	98024626	32956679
D.U.KM.3	female	20	Dai	Kunming (Yunnan Province)	Urban	Western	102.42	25.02	stool	Illumina NovaSeq 6000	100562322	32956679
D.U.KM.30	female	21	Dai	Kunming (Yunnan Province)	Urban	Western	102.42	25.02	stool	Illumina NovaSeq 6000	93661056	32956679
D.U.KM.31	female	21	Dai	Kunming (Yunnan Province)	Urban	Western	102.42	25.02	stool	Illumina NovaSeq 6000	98768570	32956679
D.U.KM.32	female	20	Dai	Kunming (Yunnan Province)	Urban	Western	102.42	25.02	stool	Illumina NovaSeq 6000	96734110	32956679
D.U.KM.33	female	22	Dai	Kunming (Yunnan Province)	Urban	Western	102.42	25.02	stool	Illumina NovaSeq 6000	101648806	32956679
D.U.KM.34	male	22	Dai	Kunming (Yunnan Province)	Urban	Western	102.42	25.02	stool	Illumina NovaSeq 6000	92699160	32956679
D.U.KM.35	female	21	Dai	Kunming (Yunnan Province)	Urban	Western	102.42	25.02	stool	Illumina NovaSeq 6000	128156066	32956679
D.U.KM.36	male	22	Dai	Kunming (Yunnan Province)	Urban	Western	102.42	25.02	stool	Illumina NovaSeq 6000	97826514	32956679
D.U.KM.37	male	21	Dai	Kunming (Yunnan Province)	Urban	Western	102.42	25.02	stool	Illumina NovaSeq 6000	100989128	32956679
D.U.KM.38	female	21	Dai	Kunming (Yunnan Province)	Urban	Western	102.42	25.02	stool	Illumina NovaSeq 6000	106109108	32956679
D.U.KM.39	female	22	Dai	Kunming (Yunnan Province)	Urban	Western	102.42	25.02	stool	Illumina NovaSeq 6000	101978242	32956679
D.U.KM.4	male	21	Dai	Kunming (Yunnan Province)	Urban	Western	102.42	25.02	stool	Illumina NovaSeq 6000	109220838	32956679
D.U.KM.40	male	22	Dai	Kunming (Yunnan Province)	Urban	Western	102.42	25.02	stool	Illumina NovaSeq 6000	100464428	32956679
D.U.KM.41	female	21	Dai	Kunming (Yunnan Province)	Urban	Western	102.42	25.02	stool	Illumina NovaSeq 6000	83907492	32956679
D.U.KM.42	male	21	Dai	Kunming (Yunnan Province)	Urban	Western	102.42	25.02	stool	Illumina NovaSeq 6000	94697056	32956679
D.U.KM.43	male	21	Dai	Kunming (Yunnan Province)	Urban	Western	102.42	25.02	stool	Illumina NovaSeq 6000	107050858	32956679
D.U.KM.44	male	20	Dai	Kunming (Yunnan Province)	Urban	Western	102.42	25.02	stool	Illumina NovaSeq 6000	98483922	32956679
D.U.KM.45	male	21	Dai	Kunming (Yunnan Province)	Urban	Western	102.42	25.02	stool	Illumina NovaSeq 6000	81262744	32956679
D.U.KM.46	female	34	Dai	Kunming (Yunnan Province)	Urban	Western	102.42	25.02	stool	Illumina NovaSeq 6000	78603830	32956679
D.U.KM.47	male	47	Dai	Kunming (Yunnan Province)	Urban	Western	102.42	25.02	stool	Illumina NovaSeq 6000	96502420	32956679
D.U.KM.48	female	40	Dai	Kunming (Yunnan Province)	Urban	Western	102.42	25.02	stool	Illumina NovaSeq 6000	101064634	32956679
D.U.KM.49	female	36	Dai	Kunming (Yunnan Province)	Urban	Western	102.42	25.02	stool	Illumina NovaSeq 6000	98660500	32956679
D.U.KM.5	female	21	Dai	Kunming (Yunnan Province)	Urban	Western	102.42	25.02	stool	Illumina NovaSeq 6000	102937436	32956679
D.U.KM.50	male	32	Dai	Kunming (Yunnan Province)	Urban	Western	102.42	25.02	stool	Illumina NovaSeq 6000	97206134	32956679
D.U.KM.51	female	39	Dai	Kunming (Yunnan Province)	Urban	Western	102.42	25.02	stool	Illumina NovaSeq 6000	90168034	32956679
D.U.KM.52	female	45	Dai	Kunming (Yunnan Province)	Urban	Western	102.42	25.02	stool	Illumina NovaSeq 6000	111596686	32956679
D.U.KM.53	female	38	Dai	Kunming (Yunnan Province)	Urban	Western	102.42	25.02	stool	Illumina NovaSeq 6000	93671882	32956679
D.U.KM.54	male	37	Dai	Kunming (Yunnan Province)	Urban	Western	102.42	25.02	stool	Illumina NovaSeq 6000	109552306	32956679
D.U.KM.55	female	32	Dai	Kunming (Yunnan Province)	Urban	Western	102.42	25.02	stool	Illumina NovaSeq 6000	86799702	32956679
D.U.KM.56	female	44	Dai	Kunming (Yunnan Province)	Urban	Western	102.42	25.02	stool	Illumina NovaSeq 6000	103902722	32956679
D.U.KM.57	female	37	Dai	Kunming (Yunnan Province)	Urban	Western	102.42	25.02	stool	Illumina NovaSeq 6000	92599174	32956679
D.U.KM.58	female	42	Dai	Kunming (Yunnan Province)	Urban	Western	102.42	25.02	stool	Illumina NovaSeq 6000	105265130	32956679
D.U.KM.59	male	37	Dai	Kunming (Yunnan Province)	Urban	Western	102.42	25.02	stool	Illumina NovaSeq 6000	76549662	32956679
D.U.KM.6	female	21	Dai	Kunming (Yunnan Province)	Urban	Western	102.42	25.02	stool	Illumina NovaSeq 6000	125045442	32956679
D.U.KM.60	male	35	Dai	Kunming (Yunnan Province)	Urban	Western	102.42	25.02	stool	Illumina NovaSeq 6000	73240292	32956679
D.U.KM.61	female	31	Dai	Kunming (Yunnan Province)	Urban	Western	102.42	25.02	stool	Illumina NovaSeq 6000	77823316	32956679
D.U.KM.62	female	37	Dai	Kunming (Yunnan Province)	Urban	Western	102.42	25.02	stool	Illumina NovaSeq 6000	65217168	32956679
D.U.KM.63	female	34	Dai	Kunming (Yunnan Province)	Urban	Western	102.42	25.02	stool	Illumina NovaSeq 6000	98148140	32956679
D.U.KM.64	male	33	Dai	Kunming (Yunnan Province)	Urban	Western	102.42	25.02	stool	Illumina NovaSeq 6000	75628474	32956679
D.U.KM.65	male	30	Dai	Kunming (Yunnan Province)	Urban	Western	102.42	25.02	stool	Illumina NovaSeq 6000	85057746	32956679
D.U.KM.66	female	36	Dai	Kunming (Yunnan Province)	Urban	Western	102.42	25.02	stool	Illumina NovaSeq 6000	90765920	32956679
D.U.KM.67	female	42	Dai	Kunming (Yunnan Province)	Urban	Western	102.42	25.02	stool	Illumina NovaSeq 6000	91239956	32956679
D.U.KM.68	female	38	Dai	Kunming (Yunnan Province)	Urban	Western	102.42	25.02	stool	Illumina NovaSeq 6000	83727210	32956679
D.U.KM.69	male	42	Dai	Kunming (Yunnan Province)	Urban	Western	102.42	25.02	stool	Illumina NovaSeq 6000	57029664	32956679
D.U.KM.7	female	20	Dai	Kunming (Yunnan Province)	Urban	Western	102.42	25.02	stool	Illumina NovaSeq 6000	87916784	32956679
D.U.KM.70	female	35	Dai	Kunming (Yunnan Province)	Urban	Western	102.42	25.02	stool	Illumina NovaSeq 6000	111327638	32956679
D.U.KM.71	male	38	Dai	Kunming (Yunnan Province)	Urban	Western	102.42	25.02	stool	Illumina NovaSeq 6000	99344994	32956679
D.U.KM.72	male	43	Dai	Kunming (Yunnan Province)	Urban	Western	102.42	25.02	stool	Illumina NovaSeq 6000	141962560	32956679
D.U.KM.73	male	32	Dai	Kunming (Yunnan Province)	Urban	Western	102.42	25.02	stool	Illumina NovaSeq 6000	86492934	32956679
D.U.KM.74	female	37	Dai	Kunming (Yunnan Province)	Urban	Western	102.42	25.02	stool	Illumina NovaSeq 6000	75557526	32956679
D.U.KM.75	male	39	Dai	Kunming (Yunnan Province)	Urban	Western	102.42	25.02	stool	Illumina NovaSeq 6000	102582592	32956679
D.U.KM.76	male	49	Dai	Kunming (Yunnan Province)	Urban	Western	102.42	25.02	stool	Illumina NovaSeq 6000	93476232	32956679
D.U.KM.77	female	30	Dai	Kunming (Yunnan Province)	Urban	Western	102.42	25.02	stool	Illumina NovaSeq 6000	91566936	32956679
D.U.KM.78	female	50	Dai	Kunming (Yunnan Province)	Urban	Western	102.42	25.02	stool	Illumina NovaSeq 6000	100146460	32956679
D.U.KM.79	female	47	Dai	Kunming (Yunnan Province)	Urban	Western	102.42	25.02	stool	Illumina NovaSeq 6000	122823464	32956679
D.U.KM.8	male	20	Dai	Kunming (Yunnan Province)	Urban	Western	102.42	25.02	stool	Illumina NovaSeq 6000	146917166	32956679
D.U.KM.80	female	46	Dai	Kunming (Yunnan Province)	Urban	Western	102.42	25.02	stool	Illumina NovaSeq 6000	81265962	32956679
D.U.KM.81	female	43	Dai	Kunming (Yunnan Province)	Urban	Western	102.42	25.02	stool	Illumina NovaSeq 6000	108113004	32956679
D.U.KM.82	male	50	Dai	Kunming (Yunnan Province)	Urban	Western	102.42	25.02	stool	Illumina NovaSeq 6000	83715314	32956679
D.U.KM.83	male	44	Dai	Kunming (Yunnan Province)	Urban	Western	102.42	25.02	stool	Illumina NovaSeq 6000	88683738	32956679
D.U.KM.84	female	39	Dai	Kunming (Yunnan Province)	Urban	Western	102.42	25.02	stool	Illumina NovaSeq 6000	65244378	32956679
D.U.KM.9	male	20	Dai	Kunming (Yunnan Province)	Urban	Western	102.42	25.02	stool	Illumina NovaSeq 6000	70219930	32956679
H.R.KM.1	female	42	Han	Kunming (Yunnan Province)	Rural	Western	102.42	25.02	stool	Illumina NovaSeq 6000	78013360	32956679
H.R.KM.10	female	43	Han	Kunming (Yunnan Province)	Rural	Western	102.42	25.02	stool	Illumina NovaSeq 6000	56446072	32956679
H.R.KM.11	female	45	Han	Kunming (Yunnan Province)	Rural	Western	102.42	25.02	stool	Illumina NovaSeq 6000	75486906	32956679
H.R.KM.12	female	41	Han	Kunming (Yunnan Province)	Rural	Western	102.42	25.02	stool	Illumina NovaSeq 6000	107579880	32956679
H.R.KM.13	male	42	Han	Kunming (Yunnan Province)	Rural	Western	102.42	25.02	stool	Illumina NovaSeq 6000	93108592	32956679
H.R.KM.14	female	40	Han	Kunming (Yunnan Province)	Rural	Western	102.42	25.02	stool	Illumina NovaSeq 6000	83224082	32956679
H.R.KM.15	female	42	Han	Kunming (Yunnan Province)	Rural	Western	102.42	25.02	stool	Illumina NovaSeq 6000	92915594	32956679
H.R.KM.16	male	41	Han	Kunming (Yunnan Province)	Rural	Western	102.42	25.02	stool	Illumina NovaSeq 6000	91483866	32956679
H.R.KM.17	female	43	Han	Kunming (Yunnan Province)	Rural	Western	102.42	25.02	stool	Illumina NovaSeq 6000	70121582	32956679
H.R.KM.18	male	44	Han	Kunming (Yunnan Province)	Rural	Western	102.42	25.02	stool	Illumina NovaSeq 6000	76931532	32956679
H.R.KM.19	male	44	Han	Kunming (Yunnan Province)	Rural	Western	102.42	25.02	stool	Illumina NovaSeq 6000	57980172	32956679
H.R.KM.2	female	45	Han	Kunming (Yunnan Province)	Rural	Western	102.42	25.02	stool	Illumina NovaSeq 6000	104640886	32956679
H.R.KM.20	male	44	Han	Kunming (Yunnan Province)	Rural	Western	102.42	25.02	stool	Illumina NovaSeq 6000	70474214	32956679
H.R.KM.21	female	43	Han	Kunming (Yunnan Province)	Rural	Western	102.42	25.02	stool	Illumina NovaSeq 6000	126272728	32956679
H.R.KM.22	female	40	Han	Kunming (Yunnan Province)	Rural	Western	102.42	25.02	stool	Illumina NovaSeq 6000	77491302	32956679
H.R.KM.23	male	45	Han	Kunming (Yunnan Province)	Rural	Western	102.42	25.02	stool	Illumina NovaSeq 6000	98136224	32956679
H.R.KM.24	male	45	Han	Kunming (Yunnan Province)	Rural	Western	102.42	25.02	stool	Illumina NovaSeq 6000	110684928	32956679
H.R.KM.25	male	38	Han	Kunming (Yunnan Province)	Rural	Western	102.42	25.02	stool	Illumina NovaSeq 6000	80342124	32956679
H.R.KM.26	male	41	Han	Kunming (Yunnan Province)	Rural	Western	102.42	25.02	stool	Illumina NovaSeq 6000	90456162	32956679
H.R.KM.27	female	22	Han	Kunming (Yunnan Province)	Rural	Western	102.42	25.02	stool	Illumina NovaSeq 6000	106129426	32956679
H.R.KM.28	female	44	Han	Kunming (Yunnan Province)	Rural	Western	102.42	25.02	stool	Illumina NovaSeq 6000	90151776	32956679
H.R.KM.29	female	43	Han	Kunming (Yunnan Province)	Rural	Western	102.42	25.02	stool	Illumina NovaSeq 6000	73602974	32956679
H.R.KM.3	female	41	Han	Kunming (Yunnan Province)	Rural	Western	102.42	25.02	stool	Illumina NovaSeq 6000	94175764	32956679
H.R.KM.30	female	45	Han	Kunming (Yunnan Province)	Rural	Western	102.42	25.02	stool	Illumina NovaSeq 6000	88931402	32956679
H.R.KM.31	male	44	Han	Kunming (Yunnan Province)	Rural	Western	102.42	25.02	stool	Illumina NovaSeq 6000	91741586	32956679
H.R.KM.32	female	44	Han	Kunming (Yunnan Province)	Rural	Western	102.42	25.02	stool	Illumina NovaSeq 6000	97036808	32956679
H.R.KM.33	female	40	Han	Kunming (Yunnan Province)	Rural	Western	102.42	25.02	stool	Illumina NovaSeq 6000	116548664	32956679
H.R.KM.34	male	37	Han	Kunming (Yunnan Province)	Rural	Western	102.42	25.02	stool	Illumina NovaSeq 6000	92911574	32956679
H.R.KM.35	female	37	Han	Kunming (Yunnan Province)	Rural	Western	102.42	25.02	stool	Illumina NovaSeq 6000	85036612	32956679
H.R.KM.36	female	40	Han	Kunming (Yunnan Province)	Rural	Western	102.42	25.02	stool	Illumina NovaSeq 6000	74907442	32956679
H.R.KM.37	female	36	Han	Kunming (Yunnan Province)	Rural	Western	102.42	25.02	stool	Illumina NovaSeq 6000	72145484	32956679
H.R.KM.38	female	45	Han	Kunming (Yunnan Province)	Rural	Western	102.42	25.02	stool	Illumina NovaSeq 6000	112664408	32956679
H.R.KM.39	female	44	Han	Kunming (Yunnan Province)	Rural	Western	102.42	25.02	stool	Illumina NovaSeq 6000	111887292	32956679
H.R.KM.4	male	44	Han	Kunming (Yunnan Province)	Rural	Western	102.42	25.02	stool	Illumina NovaSeq 6000	102409760	32956679
H.R.KM.40	female	36	Han	Kunming (Yunnan Province)	Rural	Western	102.42	25.02	stool	Illumina NovaSeq 6000	75207504	32956679
H.R.KM.41	female	38	Han	Kunming (Yunnan Province)	Rural	Western	102.42	25.02	stool	Illumina NovaSeq 6000	90845590	32956679
H.R.KM.42	female	34	Han	Kunming (Yunnan Province)	Rural	Western	102.42	25.02	stool	Illumina NovaSeq 6000	107981960	32956679
H.R.KM.43	female	45	Han	Kunming (Yunnan Province)	Rural	Western	102.42	25.02	stool	Illumina NovaSeq 6000	82830434	32956679
H.R.KM.44	female	45	Han	Kunming (Yunnan Province)	Rural	Western	102.42	25.02	stool	Illumina NovaSeq 6000	81102688	32956679
H.R.KM.45	female	36	Han	Kunming (Yunnan Province)	Rural	Western	102.42	25.02	stool	Illumina NovaSeq 6000	85004978	32956679
H.R.KM.46	female	43	Han	Kunming (Yunnan Province)	Rural	Western	102.42	25.02	stool	Illumina NovaSeq 6000	109979494	32956679
H.R.KM.47	female	41	Han	Kunming (Yunnan Province)	Rural	Western	102.42	25.02	stool	Illumina NovaSeq 6000	113431608	32956679
H.R.KM.48	female	43	Han	Kunming (Yunnan Province)	Rural	Western	102.42	25.02	stool	Illumina NovaSeq 6000	86642046	32956679
H.R.KM.49	female	45	Han	Kunming (Yunnan Province)	Rural	Western	102.42	25.02	stool	Illumina NovaSeq 6000	77527106	32956679
H.R.KM.5	male	45	Han	Kunming (Yunnan Province)	Rural	Western	102.42	25.02	stool	Illumina NovaSeq 6000	64558386	32956679
H.R.KM.50	female	42	Han	Kunming (Yunnan Province)	Rural	Western	102.42	25.02	stool	Illumina NovaSeq 6000	91798718	32956679
H.R.KM.51	female	45	Han	Kunming (Yunnan Province)	Rural	Western	102.42	25.02	stool	Illumina NovaSeq 6000	104873110	32956679
H.R.KM.52	female	45	Han	Kunming (Yunnan Province)	Rural	Western	102.42	25.02	stool	Illumina NovaSeq 6000	98014208	32956679
H.R.KM.53	female	39	Han	Kunming (Yunnan Province)	Rural	Western	102.42	25.02	stool	Illumina NovaSeq 6000	84634444	32956679
H.R.KM.54	female	36	Han	Kunming (Yunnan Province)	Rural	Western	102.42	25.02	stool	Illumina NovaSeq 6000	118450676	32956679
H.R.KM.55	female	41	Han	Kunming (Yunnan Province)	Rural	Western	102.42	25.02	stool	Illumina NovaSeq 6000	80075194	32956679
H.R.KM.56	female	45	Han	Kunming (Yunnan Province)	Rural	Western	102.42	25.02	stool	Illumina NovaSeq 6000	81752976	32956679
H.R.KM.57	female	43	Han	Kunming (Yunnan Province)	Rural	Western	102.42	25.02	stool	Illumina NovaSeq 6000	92269416	32956679
H.R.KM.58	female	41	Han	Kunming (Yunnan Province)	Rural	Western	102.42	25.02	stool	Illumina NovaSeq 6000	113641210	32956679
H.R.KM.59	female	42	Han	Kunming (Yunnan Province)	Rural	Western	102.42	25.02	stool	Illumina NovaSeq 6000	85160628	32956679
H.R.KM.6	male	42	Han	Kunming (Yunnan Province)	Rural	Western	102.42	25.02	stool	Illumina NovaSeq 6000	81804604	32956679
H.R.KM.60	female	38	Han	Kunming (Yunnan Province)	Rural	Western	102.42	25.02	stool	Illumina NovaSeq 6000	88763756	32956679
H.R.KM.61	male	45	Han	Kunming (Yunnan Province)	Rural	Western	102.42	25.02	stool	Illumina NovaSeq 6000	93384996	32956679
H.R.KM.62	male	45	Han	Kunming (Yunnan Province)	Rural	Western	102.42	25.02	stool	Illumina NovaSeq 6000	94728140	32956679
H.R.KM.63	female	38	Han	Kunming (Yunnan Province)	Rural	Western	102.42	25.02	stool	Illumina NovaSeq 6000	78130758	32956679
H.R.KM.64	male	40	Han	Kunming (Yunnan Province)	Rural	Western	102.42	25.02	stool	Illumina NovaSeq 6000	122521316	32956679
H.R.KM.7	male	41	Han	Kunming (Yunnan Province)	Rural	Western	102.42	25.02	stool	Illumina NovaSeq 6000	85349564	32956679
H.R.KM.8	male	42	Han	Kunming (Yunnan Province)	Rural	Western	102.42	25.02	stool	Illumina NovaSeq 6000	101803610	32956679
H.R.KM.9	female	44	Han	Kunming (Yunnan Province)	Rural	Western	102.42	25.02	stool	Illumina NovaSeq 6000	75208362	32956679
H.U.KM.1	female	26	Han	Kunming (Yunnan Province)	Urban	Western	102.42	25.02	stool	Illumina NovaSeq 6000	77776040	32956679
H.U.KM.10	female	29	Han	Kunming (Yunnan Province)	Urban	Western	102.42	25.02	stool	Illumina NovaSeq 6000	114000952	32956679
H.U.KM.11	female	26	Han	Kunming (Yunnan Province)	Urban	Western	102.42	25.02	stool	Illumina NovaSeq 6000	93970374	32956679
H.U.KM.12	female	26	Han	Kunming (Yunnan Province)	Urban	Western	102.42	25.02	stool	Illumina NovaSeq 6000	115787216	32956679
H.U.KM.13	male	26	Han	Kunming (Yunnan Province)	Urban	Western	102.42	25.02	stool	Illumina NovaSeq 6000	110736102	32956679
H.U.KM.14	male	29	Han	Kunming (Yunnan Province)	Urban	Western	102.42	25.02	stool	Illumina NovaSeq 6000	112603302	32956679
H.U.KM.15	male	31	Han	Kunming (Yunnan Province)	Urban	Western	102.42	25.02	stool	Illumina NovaSeq 6000	64677820	32956679
H.U.KM.16	male	26	Han	Kunming (Yunnan Province)	Urban	Western	102.42	25.02	stool	Illumina NovaSeq 6000	106591978	32956679
H.U.KM.17	male	27	Han	Kunming (Yunnan Province)	Urban	Western	102.42	25.02	stool	Illumina NovaSeq 6000	104798110	32956679
H.U.KM.18	female	24	Han	Kunming (Yunnan Province)	Urban	Western	102.42	25.02	stool	Illumina NovaSeq 6000	91878838	32956679
H.U.KM.19	female	27	Han	Kunming (Yunnan Province)	Urban	Western	102.42	25.02	stool	Illumina NovaSeq 6000	80180248	32956679
H.U.KM.2	male	32	Han	Kunming (Yunnan Province)	Urban	Western	102.42	25.02	stool	Illumina NovaSeq 6000	97352010	32956679
H.U.KM.20	female	28	Han	Kunming (Yunnan Province)	Urban	Western	102.42	25.02	stool	Illumina NovaSeq 6000	92013402	32956679
H.U.KM.21	female	25	Han	Kunming (Yunnan Province)	Urban	Western	102.42	25.02	stool	Illumina NovaSeq 6000	98895312	32956679
H.U.KM.22	female	26	Han	Kunming (Yunnan Province)	Urban	Western	102.42	25.02	stool	Illumina NovaSeq 6000	79588666	32956679
H.U.KM.23	male	26	Han	Kunming (Yunnan Province)	Urban	Western	102.42	25.02	stool	Illumina NovaSeq 6000	174946590	32956679
H.U.KM.24	female	27	Han	Kunming (Yunnan Province)	Urban	Western	102.42	25.02	stool	Illumina NovaSeq 6000	80816030	32956679
H.U.KM.25	female	24	Han	Kunming (Yunnan Province)	Urban	Western	102.42	25.02	stool	Illumina NovaSeq 6000	86098280	32956679
H.U.KM.26	male	25	Han	Kunming (Yunnan Province)	Urban	Western	102.42	25.02	stool	Illumina NovaSeq 6000	85132060	32956679
H.U.KM.27	female	27	Han	Kunming (Yunnan Province)	Urban	Western	102.42	25.02	stool	Illumina NovaSeq 6000	84305030	32956679
H.U.KM.28	female	24	Han	Kunming (Yunnan Province)	Urban	Western	102.42	25.02	stool	Illumina NovaSeq 6000	93735270	32956679
H.U.KM.29	female	27	Han	Kunming (Yunnan Province)	Urban	Western	102.42	25.02	stool	Illumina NovaSeq 6000	105263650	32956679
H.U.KM.3	female	33	Han	Kunming (Yunnan Province)	Urban	Western	102.42	25.02	stool	Illumina NovaSeq 6000	99730220	32956679
H.U.KM.30	female	25	Han	Kunming (Yunnan Province)	Urban	Western	102.42	25.02	stool	Illumina NovaSeq 6000	92306058	32956679
H.U.KM.31	female	24	Han	Kunming (Yunnan Province)	Urban	Western	102.42	25.02	stool	Illumina NovaSeq 6000	88128056	32956679
H.U.KM.32	male	27	Han	Kunming (Yunnan Province)	Urban	Western	102.42	25.02	stool	Illumina NovaSeq 6000	96532448	32956679
H.U.KM.33	female	25	Han	Kunming (Yunnan Province)	Urban	Western	102.42	25.02	stool	Illumina NovaSeq 6000	84131554	32956679
H.U.KM.34	female	27	Han	Kunming (Yunnan Province)	Urban	Western	102.42	25.02	stool	Illumina NovaSeq 6000	85020322	32956679
H.U.KM.35	female	27	Han	Kunming (Yunnan Province)	Urban	Western	102.42	25.02	stool	Illumina NovaSeq 6000	86417540	32956679
H.U.KM.36	female	26	Han	Kunming (Yunnan Province)	Urban	Western	102.42	25.02	stool	Illumina NovaSeq 6000	70251562	32956679
H.U.KM.37	female	28	Han	Kunming (Yunnan Province)	Urban	Western	102.42	25.02	stool	Illumina NovaSeq 6000	97806884	32956679
H.U.KM.38	female	22	Han	Kunming (Yunnan Province)	Urban	Western	102.42	25.02	stool	Illumina NovaSeq 6000	66726532	32956679
H.U.KM.39	female	23	Han	Kunming (Yunnan Province)	Urban	Western	102.42	25.02	stool	Illumina NovaSeq 6000	79858872	32956679
H.U.KM.4	male	31	Han	Kunming (Yunnan Province)	Urban	Western	102.42	25.02	stool	Illumina NovaSeq 6000	83990826	32956679
H.U.KM.40	female	21	Han	Kunming (Yunnan Province)	Urban	Western	102.42	25.02	stool	Illumina NovaSeq 6000	87979812	32956679
H.U.KM.41	female	25	Han	Kunming (Yunnan Province)	Urban	Western	102.42	25.02	stool	Illumina NovaSeq 6000	108756778	32956679
H.U.KM.42	male	31	Han	Kunming (Yunnan Province)	Urban	Western	102.42	25.02	stool	Illumina NovaSeq 6000	86910252	32956679
H.U.KM.43	male	27	Han	Kunming (Yunnan Province)	Urban	Western	102.42	25.02	stool	Illumina NovaSeq 6000	125727038	32956679
H.U.KM.44	female	28	Han	Kunming (Yunnan Province)	Urban	Western	102.42	25.02	stool	Illumina NovaSeq 6000	87368486	32956679
H.U.KM.5	female	30	Han	Kunming (Yunnan Province)	Urban	Western	102.42	25.02	stool	Illumina NovaSeq 6000	96594476	32956679
H.U.KM.6	female	34	Han	Kunming (Yunnan Province)	Urban	Western	102.42	25.02	stool	Illumina NovaSeq 6000	102868928	32956679
H.U.KM.7	male	29	Han	Kunming (Yunnan Province)	Urban	Western	102.42	25.02	stool	Illumina NovaSeq 6000	94422490	32956679
H.U.KM.8	female	44	Han	Kunming (Yunnan Province)	Urban	Western	102.42	25.02	stool	Illumina NovaSeq 6000	83199958	32956679
H.U.KM.9	male	48	Han	Kunming (Yunnan Province)	Urban	Western	102.42	25.02	stool	Illumina NovaSeq 6000	116882964	32956679
HN.R.YX.1	female	44	Hani	Yuxi (Yunnan Province)	Rural	Western	102.54	24.35	stool	Illumina NovaSeq 6000	87717146	32956679
HN.R.YX.10	male	46	Hani	Yuxi (Yunnan Province)	Rural	Western	102.54	24.35	stool	Illumina NovaSeq 6000	130114480	32956679
HN.R.YX.11	male	41	Hani	Yuxi (Yunnan Province)	Rural	Western	102.54	24.35	stool	Illumina NovaSeq 6000	95524802	32956679
HN.R.YX.12	male	46	Hani	Yuxi (Yunnan Province)	Rural	Western	102.54	24.35	stool	Illumina NovaSeq 6000	85228206	32956679
HN.R.YX.13	female	45	Hani	Yuxi (Yunnan Province)	Rural	Western	102.54	24.35	stool	Illumina NovaSeq 6000	84454132	32956679
HN.R.YX.14	female	25	Hani	Yuxi (Yunnan Province)	Rural	Western	102.54	24.35	stool	Illumina NovaSeq 6000	72540230	32956679
HN.R.YX.15	male	26	Hani	Yuxi (Yunnan Province)	Rural	Western	102.54	24.35	stool	Illumina NovaSeq 6000	80437092	32956679
HN.R.YX.16	female	46	Hani	Yuxi (Yunnan Province)	Rural	Western	102.54	24.35	stool	Illumina NovaSeq 6000	76752970	32956679
HN.R.YX.17	male	39	Hani	Yuxi (Yunnan Province)	Rural	Western	102.54	24.35	stool	Illumina NovaSeq 6000	81810900	32956679
HN.R.YX.18	male	43	Hani	Yuxi (Yunnan Province)	Rural	Western	102.54	24.35	stool	Illumina NovaSeq 6000	88038040	32956679
HN.R.YX.19	female	40	Hani	Yuxi (Yunnan Province)	Rural	Western	102.54	24.35	stool	Illumina NovaSeq 6000	78225092	32956679
HN.R.YX.2	female	41	Hani	Yuxi (Yunnan Province)	Rural	Western	102.54	24.35	stool	Illumina NovaSeq 6000	99101348	32956679
HN.R.YX.20	female	28	Hani	Yuxi (Yunnan Province)	Rural	Western	102.54	24.35	stool	Illumina NovaSeq 6000	88406048	32956679
HN.R.YX.21	male	47	Hani	Yuxi (Yunnan Province)	Rural	Western	102.54	24.35	stool	Illumina NovaSeq 6000	82274108	32956679
HN.R.YX.22	female	44	Hani	Yuxi (Yunnan Province)	Rural	Western	102.54	24.35	stool	Illumina NovaSeq 6000	83213992	32956679
HN.R.YX.23	female	41	Hani	Yuxi (Yunnan Province)	Rural	Western	102.54	24.35	stool	Illumina NovaSeq 6000	87476576	32956679
HN.R.YX.24	male	40	Hani	Yuxi (Yunnan Province)	Rural	Western	102.54	24.35	stool	Illumina NovaSeq 6000	77402130	32956679
HN.R.YX.25	female	47	Hani	Yuxi (Yunnan Province)	Rural	Western	102.54	24.35	stool	Illumina NovaSeq 6000	98288332	32956679
HN.R.YX.26	male	41	Hani	Yuxi (Yunnan Province)	Rural	Western	102.54	24.35	stool	Illumina NovaSeq 6000	113511906	32956679
HN.R.YX.27	female	40	Hani	Yuxi (Yunnan Province)	Rural	Western	102.54	24.35	stool	Illumina NovaSeq 6000	91589218	32956679
HN.R.YX.28	male	36	Hani	Yuxi (Yunnan Province)	Rural	Western	102.54	24.35	stool	Illumina NovaSeq 6000	84717502	32956679
HN.R.YX.29	female	42	Hani	Yuxi (Yunnan Province)	Rural	Western	102.54	24.35	stool	Illumina NovaSeq 6000	80296570	32956679
HN.R.YX.3	female	47	Hani	Yuxi (Yunnan Province)	Rural	Western	102.54	24.35	stool	Illumina NovaSeq 6000	94465540	32956679
HN.R.YX.30	female	37	Hani	Yuxi (Yunnan Province)	Rural	Western	102.54	24.35	stool	Illumina NovaSeq 6000	68939618	32956679
HN.R.YX.31	female	46	Hani	Yuxi (Yunnan Province)	Rural	Western	102.54	24.35	stool	Illumina NovaSeq 6000	133213094	32956679
HN.R.YX.32	female	44	Hani	Yuxi (Yunnan Province)	Rural	Western	102.54	24.35	stool	Illumina NovaSeq 6000	77501422	32956679
HN.R.YX.33	male	39	Hani	Yuxi (Yunnan Province)	Rural	Western	102.54	24.35	stool	Illumina NovaSeq 6000	106161978	32956679
HN.R.YX.34	male	37	Hani	Yuxi (Yunnan Province)	Rural	Western	102.54	24.35	stool	Illumina NovaSeq 6000	76251786	32956679
HN.R.YX.35	female	34	Hani	Yuxi (Yunnan Province)	Rural	Western	102.54	24.35	stool	Illumina NovaSeq 6000	85235936	32956679
HN.R.YX.36	male	34	Hani	Yuxi (Yunnan Province)	Rural	Western	102.54	24.35	stool	Illumina NovaSeq 6000	77423468	32956679
HN.R.YX.37	female	39	Hani	Yuxi (Yunnan Province)	Rural	Western	102.54	24.35	stool	Illumina NovaSeq 6000	81235920	32956679
HN.R.YX.38	female	44	Hani	Yuxi (Yunnan Province)	Rural	Western	102.54	24.35	stool	Illumina NovaSeq 6000	82754880	32956679
HN.R.YX.39	female	34	Hani	Yuxi (Yunnan Province)	Rural	Western	102.54	24.35	stool	Illumina NovaSeq 6000	81795422	32956679
HN.R.YX.4	female	47	Hani	Yuxi (Yunnan Province)	Rural	Western	102.54	24.35	stool	Illumina NovaSeq 6000	81226584	32956679
HN.R.YX.40	female	39	Hani	Yuxi (Yunnan Province)	Rural	Western	102.54	24.35	stool	Illumina NovaSeq 6000	79309110	32956679
HN.R.YX.41	female	31	Hani	Yuxi (Yunnan Province)	Rural	Western	102.54	24.35	stool	Illumina NovaSeq 6000	91828652	32956679
HN.R.YX.42	female	35	Hani	Yuxi (Yunnan Province)	Rural	Western	102.54	24.35	stool	Illumina NovaSeq 6000	79265878	32956679
HN.R.YX.43	female	47	Hani	Yuxi (Yunnan Province)	Rural	Western	102.54	24.35	stool	Illumina NovaSeq 6000	89046708	32956679
HN.R.YX.44	female	47	Hani	Yuxi (Yunnan Province)	Rural	Western	102.54	24.35	stool	Illumina NovaSeq 6000	91268264	32956679
HN.R.YX.45	female	39	Hani	Yuxi (Yunnan Province)	Rural	Western	102.54	24.35	stool	Illumina NovaSeq 6000	100258460	32956679
HN.R.YX.46	female	31	Hani	Yuxi (Yunnan Province)	Rural	Western	102.54	24.35	stool	Illumina NovaSeq 6000	80191432	32956679
HN.R.YX.47	female	46	Hani	Yuxi (Yunnan Province)	Rural	Western	102.54	24.35	stool	Illumina NovaSeq 6000	87568744	32956679
HN.R.YX.48	female	41	Hani	Yuxi (Yunnan Province)	Rural	Western	102.54	24.35	stool	Illumina NovaSeq 6000	87533158	32956679
HN.R.YX.49	female	40	Hani	Yuxi (Yunnan Province)	Rural	Western	102.54	24.35	stool	Illumina NovaSeq 6000	83204394	32956679
HN.R.YX.5	male	40	Hani	Yuxi (Yunnan Province)	Rural	Western	102.54	24.35	stool	Illumina NovaSeq 6000	89112000	32956679
HN.R.YX.50	female	46	Hani	Yuxi (Yunnan Province)	Rural	Western	102.54	24.35	stool	Illumina NovaSeq 6000	90754490	32956679
HN.R.YX.51	female	34	Hani	Yuxi (Yunnan Province)	Rural	Western	102.54	24.35	stool	Illumina NovaSeq 6000	83433974	32956679
HN.R.YX.52	female	33	Hani	Yuxi (Yunnan Province)	Rural	Western	102.54	24.35	stool	Illumina NovaSeq 6000	93639958	32956679
HN.R.YX.53	female	45	Hani	Yuxi (Yunnan Province)	Rural	Western	102.54	24.35	stool	Illumina NovaSeq 6000	90852822	32956679
HN.R.YX.54	male	45	Hani	Yuxi (Yunnan Province)	Rural	Western	102.54	24.35	stool	Illumina NovaSeq 6000	94299970	32956679
HN.R.YX.55	female	44	Hani	Yuxi (Yunnan Province)	Rural	Western	102.54	24.35	stool	Illumina NovaSeq 6000	78931528	32956679
HN.R.YX.56	male	41	Hani	Yuxi (Yunnan Province)	Rural	Western	102.54	24.35	stool	Illumina NovaSeq 6000	91066398	32956679
HN.R.YX.6	female	41	Hani	Yuxi (Yunnan Province)	Rural	Western	102.54	24.35	stool	Illumina NovaSeq 6000	114764522	32956679
HN.R.YX.7	male	47	Hani	Yuxi (Yunnan Province)	Rural	Western	102.54	24.35	stool	Illumina NovaSeq 6000	76590432	32956679
HN.R.YX.8	female	44	Hani	Yuxi (Yunnan Province)	Rural	Western	102.54	24.35	stool	Illumina NovaSeq 6000	86864294	32956679
HN.R.YX.9	female	43	Hani	Yuxi (Yunnan Province)	Rural	Western	102.54	24.35	stool	Illumina NovaSeq 6000	74937598	32956679
HN.U.KM.1	female	20	Hani	Kunming (Yunnan Province)	Urban	Western	102.42	25.02	stool	Illumina NovaSeq 6000	104586372	32956679
HN.U.KM.10	female	20	Hani	Kunming (Yunnan Province)	Urban	Western	102.42	25.02	stool	Illumina NovaSeq 6000	103878408	32956679
HN.U.KM.11	male	22	Hani	Kunming (Yunnan Province)	Urban	Western	102.42	25.02	stool	Illumina NovaSeq 6000	109749598	32956679
HN.U.KM.12	female	22	Hani	Kunming (Yunnan Province)	Urban	Western	102.42	25.02	stool	Illumina NovaSeq 6000	105690262	32956679
HN.U.KM.13	male	21	Hani	Kunming (Yunnan Province)	Urban	Western	102.42	25.02	stool	Illumina NovaSeq 6000	109872420	32956679
HN.U.KM.14	male	21	Hani	Kunming (Yunnan Province)	Urban	Western	102.42	25.02	stool	Illumina NovaSeq 6000	84877264	32956679
HN.U.KM.15	male	21	Hani	Kunming (Yunnan Province)	Urban	Western	102.42	25.02	stool	Illumina NovaSeq 6000	90642470	32956679
HN.U.KM.16	male	20	Hani	Kunming (Yunnan Province)	Urban	Western	102.42	25.02	stool	Illumina NovaSeq 6000	82609872	32956679
HN.U.KM.17	male	20	Hani	Kunming (Yunnan Province)	Urban	Western	102.42	25.02	stool	Illumina NovaSeq 6000	83661850	32956679
HN.U.KM.18	female	21	Hani	Kunming (Yunnan Province)	Urban	Western	102.42	25.02	stool	Illumina NovaSeq 6000	103752068	32956679
HN.U.KM.19	female	21	Hani	Kunming (Yunnan Province)	Urban	Western	102.42	25.02	stool	Illumina NovaSeq 6000	93315124	32956679
HN.U.KM.2	female	22	Hani	Kunming (Yunnan Province)	Urban	Western	102.42	25.02	stool	Illumina NovaSeq 6000	123639114	32956679
HN.U.KM.20	female	21	Hani	Kunming (Yunnan Province)	Urban	Western	102.42	25.02	stool	Illumina NovaSeq 6000	89333304	32956679
HN.U.KM.21	male	22	Hani	Kunming (Yunnan Province)	Urban	Western	102.42	25.02	stool	Illumina NovaSeq 6000	102039976	32956679
HN.U.KM.22	male	21	Hani	Kunming (Yunnan Province)	Urban	Western	102.42	25.02	stool	Illumina NovaSeq 6000	94241466	32956679
HN.U.KM.23	female	21	Hani	Kunming (Yunnan Province)	Urban	Western	102.42	25.02	stool	Illumina NovaSeq 6000	77906100	32956679
HN.U.KM.24	male	21	Hani	Kunming (Yunnan Province)	Urban	Western	102.42	25.02	stool	Illumina NovaSeq 6000	91153728	32956679
HN.U.KM.25	male	20	Hani	Kunming (Yunnan Province)	Urban	Western	102.42	25.02	stool	Illumina NovaSeq 6000	89630922	32956679
HN.U.KM.26	female	21	Hani	Kunming (Yunnan Province)	Urban	Western	102.42	25.02	stool	Illumina NovaSeq 6000	92943784	32956679
HN.U.KM.27	female	22	Hani	Kunming (Yunnan Province)	Urban	Western	102.42	25.02	stool	Illumina NovaSeq 6000	95619448	32956679
HN.U.KM.28	female	20	Hani	Kunming (Yunnan Province)	Urban	Western	102.42	25.02	stool	Illumina NovaSeq 6000	87347512	32956679
HN.U.KM.29	male	21	Hani	Kunming (Yunnan Province)	Urban	Western	102.42	25.02	stool	Illumina NovaSeq 6000	98743130	32956679
HN.U.KM.3	female	22	Hani	Kunming (Yunnan Province)	Urban	Western	102.42	25.02	stool	Illumina NovaSeq 6000	105258914	32956679
HN.U.KM.30	female	21	Hani	Kunming (Yunnan Province)	Urban	Western	102.42	25.02	stool	Illumina NovaSeq 6000	104390420	32956679
HN.U.KM.31	female	20	Hani	Kunming (Yunnan Province)	Urban	Western	102.42	25.02	stool	Illumina NovaSeq 6000	86464738	32956679
HN.U.KM.32	male	19	Hani	Kunming (Yunnan Province)	Urban	Western	102.42	25.02	stool	Illumina NovaSeq 6000	78995534	32956679
HN.U.KM.33	male	19	Hani	Kunming (Yunnan Province)	Urban	Western	102.42	25.02	stool	Illumina NovaSeq 6000	86030548	32956679
HN.U.KM.34	male	21	Hani	Kunming (Yunnan Province)	Urban	Western	102.42	25.02	stool	Illumina NovaSeq 6000	99501172	32956679
HN.U.KM.35	female	19	Hani	Kunming (Yunnan Province)	Urban	Western	102.42	25.02	stool	Illumina NovaSeq 6000	96875074	32956679
HN.U.KM.36	male	18	Hani	Kunming (Yunnan Province)	Urban	Western	102.42	25.02	stool	Illumina NovaSeq 6000	78661892	32956679
HN.U.KM.37	female	20	Hani	Kunming (Yunnan Province)	Urban	Western	102.42	25.02	stool	Illumina NovaSeq 6000	95833590	32956679
HN.U.KM.38	female	18	Hani	Kunming (Yunnan Province)	Urban	Western	102.42	25.02	stool	Illumina NovaSeq 6000	88227920	32956679
HN.U.KM.39	male	21	Hani	Kunming (Yunnan Province)	Urban	Western	102.42	25.02	stool	Illumina NovaSeq 6000	89779502	32956679
HN.U.KM.4	female	22	Hani	Kunming (Yunnan Province)	Urban	Western	102.42	25.02	stool	Illumina NovaSeq 6000	98961342	32956679
HN.U.KM.40	male	21	Hani	Kunming (Yunnan Province)	Urban	Western	102.42	25.02	stool	Illumina NovaSeq 6000	97152264	32956679
HN.U.KM.41	female	18	Hani	Kunming (Yunnan Province)	Urban	Western	102.42	25.02	stool	Illumina NovaSeq 6000	85378848	32956679
HN.U.KM.42	male	22	Hani	Kunming (Yunnan Province)	Urban	Western	102.42	25.02	stool	Illumina NovaSeq 6000	86958432	32956679
HN.U.KM.43	female	21	Hani	Kunming (Yunnan Province)	Urban	Western	102.42	25.02	stool	Illumina NovaSeq 6000	97065614	32956679
HN.U.KM.44	male	22	Hani	Kunming (Yunnan Province)	Urban	Western	102.42	25.02	stool	Illumina NovaSeq 6000	85029066	32956679
HN.U.KM.45	male	37	Hani	Kunming (Yunnan Province)	Urban	Western	102.42	25.02	stool	Illumina NovaSeq 6000	87978330	32956679
HN.U.KM.46	female	40	Hani	Kunming (Yunnan Province)	Urban	Western	102.42	25.02	stool	Illumina NovaSeq 6000	70230056	32956679
HN.U.KM.47	male	43	Hani	Kunming (Yunnan Province)	Urban	Western	102.42	25.02	stool	Illumina NovaSeq 6000	109210528	32956679
HN.U.KM.48	female	34	Hani	Kunming (Yunnan Province)	Urban	Western	102.42	25.02	stool	Illumina NovaSeq 6000	95817256	32956679
HN.U.KM.49	female	33	Hani	Kunming (Yunnan Province)	Urban	Western	102.42	25.02	stool	Illumina NovaSeq 6000	82645000	32956679
HN.U.KM.5	male	22	Hani	Kunming (Yunnan Province)	Urban	Western	102.42	25.02	stool	Illumina NovaSeq 6000	81165760	32956679
HN.U.KM.50	male	32	Hani	Kunming (Yunnan Province)	Urban	Western	102.42	25.02	stool	Illumina NovaSeq 6000	83217204	32956679
HN.U.KM.51	female	38	Hani	Kunming (Yunnan Province)	Urban	Western	102.42	25.02	stool	Illumina NovaSeq 6000	74566024	32956679
HN.U.KM.52	female	35	Hani	Kunming (Yunnan Province)	Urban	Western	102.42	25.02	stool	Illumina NovaSeq 6000	82247706	32956679
HN.U.KM.53	male	35	Hani	Kunming (Yunnan Province)	Urban	Western	102.42	25.02	stool	Illumina NovaSeq 6000	86884024	32956679
HN.U.KM.54	male	38	Hani	Kunming (Yunnan Province)	Urban	Western	102.42	25.02	stool	Illumina NovaSeq 6000	82795298	32956679
HN.U.KM.55	female	41	Hani	Kunming (Yunnan Province)	Urban	Western	102.42	25.02	stool	Illumina NovaSeq 6000	78488006	32956679
HN.U.KM.56	male	32	Hani	Kunming (Yunnan Province)	Urban	Western	102.42	25.02	stool	Illumina NovaSeq 6000	108233304	32956679
HN.U.KM.57	male	31	Hani	Kunming (Yunnan Province)	Urban	Western	102.42	25.02	stool	Illumina NovaSeq 6000	80442826	32956679
HN.U.KM.58	male	32	Hani	Kunming (Yunnan Province)	Urban	Western	102.42	25.02	stool	Illumina NovaSeq 6000	80774052	32956679
HN.U.KM.59	male	30	Hani	Kunming (Yunnan Province)	Urban	Western	102.42	25.02	stool	Illumina NovaSeq 6000	85344780	32956679
HN.U.KM.6	female	21	Hani	Kunming (Yunnan Province)	Urban	Western	102.42	25.02	stool	Illumina NovaSeq 6000	103254594	32956679
HN.U.KM.60	female	40	Hani	Kunming (Yunnan Province)	Urban	Western	102.42	25.02	stool	Illumina NovaSeq 6000	105070458	32956679
HN.U.KM.61	male	33	Hani	Kunming (Yunnan Province)	Urban	Western	102.42	25.02	stool	Illumina NovaSeq 6000	86552574	32956679
HN.U.KM.62	female	33	Hani	Kunming (Yunnan Province)	Urban	Western	102.42	25.02	stool	Illumina NovaSeq 6000	98098508	32956679
HN.U.KM.63	female	46	Hani	Kunming (Yunnan Province)	Urban	Western	102.42	25.02	stool	Illumina NovaSeq 6000	109549614	32956679
HN.U.KM.64	female	40	Hani	Kunming (Yunnan Province)	Urban	Western	102.42	25.02	stool	Illumina NovaSeq 6000	97782242	32956679
HN.U.KM.65	female	44	Hani	Kunming (Yunnan Province)	Urban	Western	102.42	25.02	stool	Illumina NovaSeq 6000	83293302	32956679
HN.U.KM.66	female	47	Hani	Kunming (Yunnan Province)	Urban	Western	102.42	25.02	stool	Illumina NovaSeq 6000	107128400	32956679
HN.U.KM.67	male	50	Hani	Kunming (Yunnan Province)	Urban	Western	102.42	25.02	stool	Illumina NovaSeq 6000	93400966	32956679
HN.U.KM.68	female	40	Hani	Kunming (Yunnan Province)	Urban	Western	102.42	25.02	stool	Illumina NovaSeq 6000	119021614	32956679
HN.U.KM.69	male	40	Hani	Kunming (Yunnan Province)	Urban	Western	102.42	25.02	stool	Illumina NovaSeq 6000	93330148	32956679
HN.U.KM.7	male	21	Hani	Kunming (Yunnan Province)	Urban	Western	102.42	25.02	stool	Illumina NovaSeq 6000	101371744	32956679
HN.U.KM.70	female	50	Hani	Kunming (Yunnan Province)	Urban	Western	102.42	25.02	stool	Illumina NovaSeq 6000	87031372	32956679
HN.U.KM.71	male	30	Hani	Kunming (Yunnan Province)	Urban	Western	102.42	25.02	stool	Illumina NovaSeq 6000	98467330	32956679
HN.U.KM.72	male	40	Hani	Kunming (Yunnan Province)	Urban	Western	102.42	25.02	stool	Illumina NovaSeq 6000	100714836	32956679
HN.U.KM.73	female	39	Hani	Kunming (Yunnan Province)	Urban	Western	102.42	25.02	stool	Illumina NovaSeq 6000	110678548	32956679
HN.U.KM.74	male	37	Hani	Kunming (Yunnan Province)	Urban	Western	102.42	25.02	stool	Illumina NovaSeq 6000	114658184	32956679
HN.U.KM.75	male	50	Hani	Kunming (Yunnan Province)	Urban	Western	102.42	25.02	stool	Illumina NovaSeq 6000	78613670	32956679
HN.U.KM.76	male	48	Hani	Kunming (Yunnan Province)	Urban	Western	102.42	25.02	stool	Illumina NovaSeq 6000	109581710	32956679
HN.U.KM.77	male	41	Hani	Kunming (Yunnan Province)	Urban	Western	102.42	25.02	stool	Illumina NovaSeq 6000	89261590	32956679
HN.U.KM.78	male	33	Hani	Kunming (Yunnan Province)	Urban	Western	102.42	25.02	stool	Illumina NovaSeq 6000	111522380	32956679
HN.U.KM.79	female	42	Hani	Kunming (Yunnan Province)	Urban	Western	102.42	25.02	stool	Illumina NovaSeq 6000	82672400	32956679
HN.U.KM.8	male	22	Hani	Kunming (Yunnan Province)	Urban	Western	102.42	25.02	stool	Illumina NovaSeq 6000	105056374	32956679
HN.U.KM.80	male	37	Hani	Kunming (Yunnan Province)	Urban	Western	102.42	25.02	stool	Illumina NovaSeq 6000	73160846	32956679
HN.U.KM.81	male	35	Hani	Kunming (Yunnan Province)	Urban	Western	102.42	25.02	stool	Illumina NovaSeq 6000	96394966	32956679
HN.U.KM.82	female	45	Hani	Kunming (Yunnan Province)	Urban	Western	102.42	25.02	stool	Illumina NovaSeq 6000	95061100	32956679
HN.U.KM.9	female	23	Hani	Kunming (Yunnan Province)	Urban	Western	102.42	25.02	stool	Illumina NovaSeq 6000	99516548	32956679
LGC09H4	female	27	Zang	Nagqu (Tibet Autonomous Region)	Rural	Western	87.26	32.18	stool	DNBSEQ-T1	124396174	NA
LGC45H4	female	9	Zang	Nagqu (Tibet Autonomous Region)	Rural	Western	87.26	32.18	stool	DNBSEQ-T1	141850346	NA
M.R.WS.1	female	32	Miao	Wenshan (Yunnan Province)	Rural	Western	104.24	23.37	stool	Illumina NovaSeq 6000	90364632	32956679
M.R.WS.10	male	22	Miao	Wenshan (Yunnan Province)	Rural	Western	104.24	23.37	stool	Illumina NovaSeq 6000	88205128	32956679
M.R.WS.11	male	37	Miao	Wenshan (Yunnan Province)	Rural	Western	104.24	23.37	stool	Illumina NovaSeq 6000	93415328	32956679
M.R.WS.12	male	27	Miao	Wenshan (Yunnan Province)	Rural	Western	104.24	23.37	stool	Illumina NovaSeq 6000	87129310	32956679
M.R.WS.13	male	22	Miao	Wenshan (Yunnan Province)	Rural	Western	104.24	23.37	stool	Illumina NovaSeq 6000	81519564	32956679
M.R.WS.14	male	42	Miao	Wenshan (Yunnan Province)	Rural	Western	104.24	23.37	stool	Illumina NovaSeq 6000	93095772	32956679
M.R.WS.15	male	40	Miao	Wenshan (Yunnan Province)	Rural	Western	104.24	23.37	stool	Illumina NovaSeq 6000	76058676	32956679
M.R.WS.16	female	40	Miao	Wenshan (Yunnan Province)	Rural	Western	104.24	23.37	stool	Illumina NovaSeq 6000	68979026	32956679
M.R.WS.17	male	28	Miao	Wenshan (Yunnan Province)	Rural	Western	104.24	23.37	stool	Illumina NovaSeq 6000	98861218	32956679
M.R.WS.18	female	47	Miao	Wenshan (Yunnan Province)	Rural	Western	104.24	23.37	stool	Illumina NovaSeq 6000	68565856	32956679
M.R.WS.19	male	37	Miao	Wenshan (Yunnan Province)	Rural	Western	104.24	23.37	stool	Illumina NovaSeq 6000	91843512	32956679
M.R.WS.2	female	42	Miao	Wenshan (Yunnan Province)	Rural	Western	104.24	23.37	stool	Illumina NovaSeq 6000	80240566	32956679
M.R.WS.20	male	37	Miao	Wenshan (Yunnan Province)	Rural	Western	104.24	23.37	stool	Illumina NovaSeq 6000	90087686	32956679
M.R.WS.21	male	21	Miao	Wenshan (Yunnan Province)	Rural	Western	104.24	23.37	stool	Illumina NovaSeq 6000	118344570	32956679
M.R.WS.22	male	27	Miao	Wenshan (Yunnan Province)	Rural	Western	104.24	23.37	stool	Illumina NovaSeq 6000	96516958	32956679
M.R.WS.23	female	40	Miao	Wenshan (Yunnan Province)	Rural	Western	104.24	23.37	stool	Illumina NovaSeq 6000	70792496	32956679
M.R.WS.24	female	42	Miao	Wenshan (Yunnan Province)	Rural	Western	104.24	23.37	stool	Illumina NovaSeq 6000	95890356	32956679
M.R.WS.25	male	42	Miao	Wenshan (Yunnan Province)	Rural	Western	104.24	23.37	stool	Illumina NovaSeq 6000	67534146	32956679
M.R.WS.26	male	41	Miao	Wenshan (Yunnan Province)	Rural	Western	104.24	23.37	stool	Illumina NovaSeq 6000	71927742	32956679
M.R.WS.27	male	47	Miao	Wenshan (Yunnan Province)	Rural	Western	104.24	23.37	stool	Illumina NovaSeq 6000	90292682	32956679
M.R.WS.28	male	44	Miao	Wenshan (Yunnan Province)	Rural	Western	104.24	23.37	stool	Illumina NovaSeq 6000	68790046	32956679
M.R.WS.29	male	47	Miao	Wenshan (Yunnan Province)	Rural	Western	104.24	23.37	stool	Illumina NovaSeq 6000	63085384	32956679
M.R.WS.3	female	34	Miao	Wenshan (Yunnan Province)	Rural	Western	104.24	23.37	stool	Illumina NovaSeq 6000	97013976	32956679
M.R.WS.30	female	47	Miao	Wenshan (Yunnan Province)	Rural	Western	104.24	23.37	stool	Illumina NovaSeq 6000	68026268	32956679
M.R.WS.31	female	47	Miao	Wenshan (Yunnan Province)	Rural	Western	104.24	23.37	stool	Illumina NovaSeq 6000	63350740	32956679
M.R.WS.32	female	47	Miao	Wenshan (Yunnan Province)	Rural	Western	104.24	23.37	stool	Illumina NovaSeq 6000	69507240	32956679
M.R.WS.33	female	43	Miao	Wenshan (Yunnan Province)	Rural	Western	104.24	23.37	stool	Illumina NovaSeq 6000	92275924	32956679
M.R.WS.34	male	47	Miao	Wenshan (Yunnan Province)	Rural	Western	104.24	23.37	stool	Illumina NovaSeq 6000	63404616	32956679
M.R.WS.35	male	47	Miao	Wenshan (Yunnan Province)	Rural	Western	104.24	23.37	stool	Illumina NovaSeq 6000	64748482	32956679
M.R.WS.36	female	42	Miao	Wenshan (Yunnan Province)	Rural	Western	104.24	23.37	stool	Illumina NovaSeq 6000	76779092	32956679
M.R.WS.37	male	36	Miao	Wenshan (Yunnan Province)	Rural	Western	104.24	23.37	stool	Illumina NovaSeq 6000	85728164	32956679
M.R.WS.38	female	30	Miao	Wenshan (Yunnan Province)	Rural	Western	104.24	23.37	stool	Illumina NovaSeq 6000	95568024	32956679
M.R.WS.39	female	32	Miao	Wenshan (Yunnan Province)	Rural	Western	104.24	23.37	stool	Illumina NovaSeq 6000	120520504	32956679
M.R.WS.4	female	25	Miao	Wenshan (Yunnan Province)	Rural	Western	104.24	23.37	stool	Illumina NovaSeq 6000	78609110	32956679
M.R.WS.40	female	47	Miao	Wenshan (Yunnan Province)	Rural	Western	104.24	23.37	stool	Illumina NovaSeq 6000	96442440	32956679
M.R.WS.41	female	47	Miao	Wenshan (Yunnan Province)	Rural	Western	104.24	23.37	stool	Illumina NovaSeq 6000	80580958	32956679
M.R.WS.42	female	47	Miao	Wenshan (Yunnan Province)	Rural	Western	104.24	23.37	stool	Illumina NovaSeq 6000	86015472	32956679
M.R.WS.43	female	44	Miao	Wenshan (Yunnan Province)	Rural	Western	104.24	23.37	stool	Illumina NovaSeq 6000	76525872	32956679
M.R.WS.44	female	34	Miao	Wenshan (Yunnan Province)	Rural	Western	104.24	23.37	stool	Illumina NovaSeq 6000	78889876	32956679
M.R.WS.45	male	47	Miao	Wenshan (Yunnan Province)	Rural	Western	104.24	23.37	stool	Illumina NovaSeq 6000	94603030	32956679
M.R.WS.46	female	47	Miao	Wenshan (Yunnan Province)	Rural	Western	104.24	23.37	stool	Illumina NovaSeq 6000	78928102	32956679
M.R.WS.47	female	26	Miao	Wenshan (Yunnan Province)	Rural	Western	104.24	23.37	stool	Illumina NovaSeq 6000	98916556	32956679
M.R.WS.48	female	30	Miao	Wenshan (Yunnan Province)	Rural	Western	104.24	23.37	stool	Illumina NovaSeq 6000	82632974	32956679
M.R.WS.49	female	43	Miao	Wenshan (Yunnan Province)	Rural	Western	104.24	23.37	stool	Illumina NovaSeq 6000	80838782	32956679
M.R.WS.5	female	40	Miao	Wenshan (Yunnan Province)	Rural	Western	104.24	23.37	stool	Illumina NovaSeq 6000	66088910	32956679
M.R.WS.50	female	47	Miao	Wenshan (Yunnan Province)	Rural	Western	104.24	23.37	stool	Illumina NovaSeq 6000	92442458	32956679
M.R.WS.51	female	47	Miao	Wenshan (Yunnan Province)	Rural	Western	104.24	23.37	stool	Illumina NovaSeq 6000	104569940	32956679
M.R.WS.52	female	25	Miao	Wenshan (Yunnan Province)	Rural	Western	104.24	23.37	stool	Illumina NovaSeq 6000	116115642	32956679
M.R.WS.53	female	43	Miao	Wenshan (Yunnan Province)	Rural	Western	104.24	23.37	stool	Illumina NovaSeq 6000	118021822	32956679
M.R.WS.6	female	43	Miao	Wenshan (Yunnan Province)	Rural	Western	104.24	23.37	stool	Illumina NovaSeq 6000	75913810	32956679
M.R.WS.7	female	37	Miao	Wenshan (Yunnan Province)	Rural	Western	104.24	23.37	stool	Illumina NovaSeq 6000	92329534	32956679
M.R.WS.8	female	45	Miao	Wenshan (Yunnan Province)	Rural	Western	104.24	23.37	stool	Illumina NovaSeq 6000	89761984	32956679
M.R.WS.9	female	44	Miao	Wenshan (Yunnan Province)	Rural	Western	104.24	23.37	stool	Illumina NovaSeq 6000	97510640	32956679
M.U.KM.1	female	23	Miao	Kunming (Yunnan Province)	Urban	Western	102.42	25.02	stool	Illumina NovaSeq 6000	83011154	32956679
M.U.KM.10	male	21	Miao	Kunming (Yunnan Province)	Urban	Western	102.42	25.02	stool	Illumina NovaSeq 6000	91185888	32956679
M.U.KM.11	male	19	Miao	Kunming (Yunnan Province)	Urban	Western	102.42	25.02	stool	Illumina NovaSeq 6000	102827394	32956679
M.U.KM.12	female	18	Miao	Kunming (Yunnan Province)	Urban	Western	102.42	25.02	stool	Illumina NovaSeq 6000	98082562	32956679
M.U.KM.13	female	20	Miao	Kunming (Yunnan Province)	Urban	Western	102.42	25.02	stool	Illumina NovaSeq 6000	102033572	32956679
M.U.KM.14	female	18	Miao	Kunming (Yunnan Province)	Urban	Western	102.42	25.02	stool	Illumina NovaSeq 6000	109269340	32956679
M.U.KM.15	male	20	Miao	Kunming (Yunnan Province)	Urban	Western	102.42	25.02	stool	Illumina NovaSeq 6000	75369616	32956679
M.U.KM.16	female	18	Miao	Kunming (Yunnan Province)	Urban	Western	102.42	25.02	stool	Illumina NovaSeq 6000	97381228	32956679
M.U.KM.17	female	19	Miao	Kunming (Yunnan Province)	Urban	Western	102.42	25.02	stool	Illumina NovaSeq 6000	85175058	32956679
M.U.KM.18	male	19	Miao	Kunming (Yunnan Province)	Urban	Western	102.42	25.02	stool	Illumina NovaSeq 6000	107030358	32956679
M.U.KM.19	female	18	Miao	Kunming (Yunnan Province)	Urban	Western	102.42	25.02	stool	Illumina NovaSeq 6000	68469142	32956679
M.U.KM.2	female	21	Miao	Kunming (Yunnan Province)	Urban	Western	102.42	25.02	stool	Illumina NovaSeq 6000	105563980	32956679
M.U.KM.20	female	18	Miao	Kunming (Yunnan Province)	Urban	Western	102.42	25.02	stool	Illumina NovaSeq 6000	92414154	32956679
M.U.KM.21	male	19	Miao	Kunming (Yunnan Province)	Urban	Western	102.42	25.02	stool	Illumina NovaSeq 6000	86512826	32956679
M.U.KM.22	male	21	Miao	Kunming (Yunnan Province)	Urban	Western	102.42	25.02	stool	Illumina NovaSeq 6000	90568498	32956679
M.U.KM.23	female	21	Miao	Kunming (Yunnan Province)	Urban	Western	102.42	25.02	stool	Illumina NovaSeq 6000	85198408	32956679
M.U.KM.24	male	19	Miao	Kunming (Yunnan Province)	Urban	Western	102.42	25.02	stool	Illumina NovaSeq 6000	127735364	32956679
M.U.KM.25	male	19	Miao	Kunming (Yunnan Province)	Urban	Western	102.42	25.02	stool	Illumina NovaSeq 6000	70447172	32956679
M.U.KM.26	female	18	Miao	Kunming (Yunnan Province)	Urban	Western	102.42	25.02	stool	Illumina NovaSeq 6000	70581620	32956679
M.U.KM.27	female	18	Miao	Kunming (Yunnan Province)	Urban	Western	102.42	25.02	stool	Illumina NovaSeq 6000	92897344	32956679
M.U.KM.28	female	19	Miao	Kunming (Yunnan Province)	Urban	Western	102.42	25.02	stool	Illumina NovaSeq 6000	87185550	32956679
M.U.KM.29	female	21	Miao	Kunming (Yunnan Province)	Urban	Western	102.42	25.02	stool	Illumina NovaSeq 6000	64413844	32956679
M.U.KM.3	female	21	Miao	Kunming (Yunnan Province)	Urban	Western	102.42	25.02	stool	Illumina NovaSeq 6000	96014868	32956679
M.U.KM.30	female	22	Miao	Kunming (Yunnan Province)	Urban	Western	102.42	25.02	stool	Illumina NovaSeq 6000	92989024	32956679
M.U.KM.31	female	18	Miao	Kunming (Yunnan Province)	Urban	Western	102.42	25.02	stool	Illumina NovaSeq 6000	63407028	32956679
M.U.KM.32	female	19	Miao	Kunming (Yunnan Province)	Urban	Western	102.42	25.02	stool	Illumina NovaSeq 6000	83592954	32956679
M.U.KM.33	female	24	Miao	Kunming (Yunnan Province)	Urban	Western	102.42	25.02	stool	Illumina NovaSeq 6000	86046480	32956679
M.U.KM.34	female	21	Miao	Kunming (Yunnan Province)	Urban	Western	102.42	25.02	stool	Illumina NovaSeq 6000	18287494	32956679
M.U.KM.35	female	21	Miao	Kunming (Yunnan Province)	Urban	Western	102.42	25.02	stool	Illumina NovaSeq 6000	22153580	32956679
M.U.KM.36	male	21	Miao	Kunming (Yunnan Province)	Urban	Western	102.42	25.02	stool	Illumina NovaSeq 6000	81580606	32956679
M.U.KM.37	female	22	Miao	Kunming (Yunnan Province)	Urban	Western	102.42	25.02	stool	Illumina NovaSeq 6000	85285082	32956679
M.U.KM.38	male	21	Miao	Kunming (Yunnan Province)	Urban	Western	102.42	25.02	stool	Illumina NovaSeq 6000	93590808	32956679
M.U.KM.39	female	21	Miao	Kunming (Yunnan Province)	Urban	Western	102.42	25.02	stool	Illumina NovaSeq 6000	92985008	32956679
M.U.KM.4	female	22	Miao	Kunming (Yunnan Province)	Urban	Western	102.42	25.02	stool	Illumina NovaSeq 6000	15806340	32956679
M.U.KM.40	female	21	Miao	Kunming (Yunnan Province)	Urban	Western	102.42	25.02	stool	Illumina NovaSeq 6000	93534340	32956679
M.U.KM.41	female	23	Miao	Kunming (Yunnan Province)	Urban	Western	102.42	25.02	stool	Illumina NovaSeq 6000	85287260	32956679
M.U.KM.42	female	21	Miao	Kunming (Yunnan Province)	Urban	Western	102.42	25.02	stool	Illumina NovaSeq 6000	63231196	32956679
M.U.KM.43	female	26	Miao	Kunming (Yunnan Province)	Urban	Western	102.42	25.02	stool	Illumina NovaSeq 6000	103227108	32956679
M.U.KM.44	female	34	Miao	Kunming (Yunnan Province)	Urban	Western	102.42	25.02	stool	Illumina NovaSeq 6000	82077162	32956679
M.U.KM.45	female	32	Miao	Kunming (Yunnan Province)	Urban	Western	102.42	25.02	stool	Illumina NovaSeq 6000	78750692	32956679
M.U.KM.46	female	30	Miao	Kunming (Yunnan Province)	Urban	Western	102.42	25.02	stool	Illumina NovaSeq 6000	93949670	32956679
M.U.KM.47	female	39	Miao	Kunming (Yunnan Province)	Urban	Western	102.42	25.02	stool	Illumina NovaSeq 6000	87761552	32956679
M.U.KM.48	female	39	Miao	Kunming (Yunnan Province)	Urban	Western	102.42	25.02	stool	Illumina NovaSeq 6000	93909790	32956679
M.U.KM.49	female	36	Miao	Kunming (Yunnan Province)	Urban	Western	102.42	25.02	stool	Illumina NovaSeq 6000	70199970	32956679
M.U.KM.5	male	20	Miao	Kunming (Yunnan Province)	Urban	Western	102.42	25.02	stool	Illumina NovaSeq 6000	70412426	32956679
M.U.KM.50	female	39	Miao	Kunming (Yunnan Province)	Urban	Western	102.42	25.02	stool	Illumina NovaSeq 6000	81168998	32956679
M.U.KM.51	female	35	Miao	Kunming (Yunnan Province)	Urban	Western	102.42	25.02	stool	Illumina NovaSeq 6000	72865684	32956679
M.U.KM.52	female	32	Miao	Kunming (Yunnan Province)	Urban	Western	102.42	25.02	stool	Illumina NovaSeq 6000	90644922	32956679
M.U.KM.53	female	44	Miao	Kunming (Yunnan Province)	Urban	Western	102.42	25.02	stool	Illumina NovaSeq 6000	94820684	32956679
M.U.KM.54	female	36	Miao	Kunming (Yunnan Province)	Urban	Western	102.42	25.02	stool	Illumina NovaSeq 6000	94143732	32956679
M.U.KM.55	female	37	Miao	Kunming (Yunnan Province)	Urban	Western	102.42	25.02	stool	Illumina NovaSeq 6000	79069342	32956679
M.U.KM.56	female	36	Miao	Kunming (Yunnan Province)	Urban	Western	102.42	25.02	stool	Illumina NovaSeq 6000	117019226	32956679
M.U.KM.57	female	43	Miao	Kunming (Yunnan Province)	Urban	Western	102.42	25.02	stool	Illumina NovaSeq 6000	98403710	32956679
M.U.KM.58	male	49	Miao	Kunming (Yunnan Province)	Urban	Western	102.42	25.02	stool	Illumina NovaSeq 6000	117338146	32956679
M.U.KM.59	female	43	Miao	Kunming (Yunnan Province)	Urban	Western	102.42	25.02	stool	Illumina NovaSeq 6000	96429338	32956679
M.U.KM.6	male	21	Miao	Kunming (Yunnan Province)	Urban	Western	102.42	25.02	stool	Illumina NovaSeq 6000	87657684	32956679
M.U.KM.60	male	49	Miao	Kunming (Yunnan Province)	Urban	Western	102.42	25.02	stool	Illumina NovaSeq 6000	82389506	32956679
M.U.KM.61	female	35	Miao	Kunming (Yunnan Province)	Urban	Western	102.42	25.02	stool	Illumina NovaSeq 6000	89262530	32956679
M.U.KM.62	male	44	Miao	Kunming (Yunnan Province)	Urban	Western	102.42	25.02	stool	Illumina NovaSeq 6000	83986580	32956679
M.U.KM.63	male	35	Miao	Kunming (Yunnan Province)	Urban	Western	102.42	25.02	stool	Illumina NovaSeq 6000	80577612	32956679
M.U.KM.64	female	38	Miao	Kunming (Yunnan Province)	Urban	Western	102.42	25.02	stool	Illumina NovaSeq 6000	89149384	32956679
M.U.KM.65	male	39	Miao	Kunming (Yunnan Province)	Urban	Western	102.42	25.02	stool	Illumina NovaSeq 6000	85884238	32956679
M.U.KM.66	female	41	Miao	Kunming (Yunnan Province)	Urban	Western	102.42	25.02	stool	Illumina NovaSeq 6000	83329990	32956679
M.U.KM.67	male	39	Miao	Kunming (Yunnan Province)	Urban	Western	102.42	25.02	stool	Illumina NovaSeq 6000	95479736	32956679
M.U.KM.68	male	41	Miao	Kunming (Yunnan Province)	Urban	Western	102.42	25.02	stool	Illumina NovaSeq 6000	93424254	32956679
M.U.KM.69	female	32	Miao	Kunming (Yunnan Province)	Urban	Western	102.42	25.02	stool	Illumina NovaSeq 6000	89198254	32956679
M.U.KM.7	male	23	Miao	Kunming (Yunnan Province)	Urban	Western	102.42	25.02	stool	Illumina NovaSeq 6000	91986180	32956679
M.U.KM.70	female	40	Miao	Kunming (Yunnan Province)	Urban	Western	102.42	25.02	stool	Illumina NovaSeq 6000	92156150	32956679
M.U.KM.71	female	50	Miao	Kunming (Yunnan Province)	Urban	Western	102.42	25.02	stool	Illumina NovaSeq 6000	80985100	32956679
M.U.KM.72	male	49	Miao	Kunming (Yunnan Province)	Urban	Western	102.42	25.02	stool	Illumina NovaSeq 6000	104357272	32956679
M.U.KM.73	female	49	Miao	Kunming (Yunnan Province)	Urban	Western	102.42	25.02	stool	Illumina NovaSeq 6000	94077186	32956679
M.U.KM.74	male	49	Miao	Kunming (Yunnan Province)	Urban	Western	102.42	25.02	stool	Illumina NovaSeq 6000	102690622	32956679
M.U.KM.75	male	40	Miao	Kunming (Yunnan Province)	Urban	Western	102.42	25.02	stool	Illumina NovaSeq 6000	77184280	32956679
M.U.KM.76	male	47	Miao	Kunming (Yunnan Province)	Urban	Western	102.42	25.02	stool	Illumina NovaSeq 6000	98263100	32956679
M.U.KM.77	male	31	Miao	Kunming (Yunnan Province)	Urban	Western	102.42	25.02	stool	Illumina NovaSeq 6000	78223754	32956679
M.U.KM.78	male	32	Miao	Kunming (Yunnan Province)	Urban	Western	102.42	25.02	stool	Illumina NovaSeq 6000	73868564	32956679
M.U.KM.79	female	46	Miao	Kunming (Yunnan Province)	Urban	Western	102.42	25.02	stool	Illumina NovaSeq 6000	99873606	32956679
M.U.KM.8	female	22	Miao	Kunming (Yunnan Province)	Urban	Western	102.42	25.02	stool	Illumina NovaSeq 6000	107899280	32956679
M.U.KM.9	female	22	Miao	Kunming (Yunnan Province)	Urban	Western	102.42	25.02	stool	Illumina NovaSeq 6000	91658156	32956679
NGC06H3	male	10	Zang	Nagqu (Tibet Autonomous Region)	Rural	Western	89.97	30.67	stool	DNBSEQ-T1	198214458	NA
NGC07H3	male	15	Zang	Nagqu (Tibet Autonomous Region)	Rural	Western	89.97	30.67	stool	DNBSEQ-T1	293744070	NA
NGC40H3	female	59	Zang	Nagqu (Tibet Autonomous Region)	Rural	Western	89.97	30.67	stool	DNBSEQ-T1	203214608	NA
NGC41H3	female	77	Zang	Nagqu (Tibet Autonomous Region)	Rural	Western	89.97	30.67	stool	DNBSEQ-T1	170388592	NA
SRR17790882.lite.1	male	61	NA	Zigong (Sichuan Province)	NA	Western	104.77	29.33	stool	Illumina HiSeq 2000	56017536	36453887
SRR17790883.lite.1	male	61	NA	Zigong (Sichuan Province)	NA	Western	104.77	29.33	stool	Illumina HiSeq 2000	147026732	36453887
SRR17790884.lite.1	male	61	NA	Zigong (Sichuan Province)	NA	Western	104.77	29.33	stool	Illumina HiSeq 2000	105490886	36453887
SRR17790885.lite.1	male	61	NA	Zigong (Sichuan Province)	NA	Western	104.77	29.33	stool	Illumina HiSeq 2000	129108868	36453887
SRR17790886.lite.1	male	61	NA	Zigong (Sichuan Province)	NA	Western	104.77	29.33	stool	Illumina HiSeq 2000	108428822	36453887
SRR17790888.lite.1	male	61	NA	Zigong (Sichuan Province)	NA	Western	104.77	29.33	stool	Illumina HiSeq 2000	98769670	36453887
SRR17790889.lite.1	male	61	NA	Zigong (Sichuan Province)	NA	Western	104.77	29.33	stool	Illumina HiSeq 2000	79688432	36453887
SRR17790890.lite.1	male	61	NA	Zigong (Sichuan Province)	NA	Western	104.77	29.33	stool	Illumina HiSeq 2000	91083942	36453887
SRR17790891.lite.1	male	61	NA	Zigong (Sichuan Province)	NA	Western	104.77	29.33	stool	Illumina HiSeq 2000	48743902	36453887
SRR17790892.lite.1	male	61	NA	Zigong (Sichuan Province)	NA	Western	104.77	29.33	stool	Illumina HiSeq 2000	54131496	36453887
SRR17790893.lite.1	male	61	NA	Zigong (Sichuan Province)	NA	Western	104.77	29.33	stool	Illumina HiSeq 2000	77590200	36453887
SRR17790894.lite.1	male	61	NA	Zigong (Sichuan Province)	NA	Western	104.77	29.33	stool	Illumina HiSeq 2000	51968642	36453887
SRR17790902.lite.1	male	61	NA	Zigong (Sichuan Province)	NA	Western	104.77	29.33	stool	Illumina HiSeq 2000	67902906	36453887
SRR17790936.lite.1	male	61	NA	Zigong (Sichuan Province)	NA	Western	104.77	29.33	stool	Illumina HiSeq 2000	187317764	36453887
SRR17790947.lite.1	male	61	NA	Zigong (Sichuan Province)	NA	Western	104.77	29.33	stool	Illumina HiSeq 2000	62577436	36453887
SRR17790958.lite.1	male	61	NA	Zigong (Sichuan Province)	NA	Western	104.77	29.33	stool	Illumina HiSeq 2000	66537908	36453887
TLC01H1	male	23	Zang	Nagqu (Tibet Autonomous Region)	Rural	Western	87.4	31.77	stool	DNBSEQ-T1	142506574	NA
TLC02H1	male	30	Zang	Nagqu (Tibet Autonomous Region)	Rural	Western	87.4	31.77	stool	DNBSEQ-T1	158392372	NA
TLC03H2	male	13	Zang	Nagqu (Tibet Autonomous Region)	Rural	Western	87.4	31.77	stool	DNBSEQ-T1	134111118	NA
TLC04H2	male	15	Zang	Nagqu (Tibet Autonomous Region)	Rural	Western	87.4	31.77	stool	DNBSEQ-T1	128066348	NA
TLC05H2	female	22	Zang	Nagqu (Tibet Autonomous Region)	Rural	Western	87.4	31.77	stool	DNBSEQ-T1	151538402	NA
TLC08H5	female	27	Zang	Nagqu (Tibet Autonomous Region)	Rural	Western	87.4	31.77	stool	DNBSEQ-T1	116974614	NA
TLC10H5	male	30	Zang	Nagqu (Tibet Autonomous Region)	Rural	Western	87.4	31.77	stool	DNBSEQ-T1	418167914	NA
TLC11H6	female	11	Zang	Nagqu (Tibet Autonomous Region)	Rural	Western	87.4	31.77	stool	DNBSEQ-T1	195356524	NA
TLC12H6	female	17	Zang	Nagqu (Tibet Autonomous Region)	Rural	Western	87.4	31.77	stool	DNBSEQ-T1	86156260	NA
TLC13H6	female	16	Zang	Nagqu (Tibet Autonomous Region)	Rural	Western	87.4	31.77	stool	DNBSEQ-T1	166625824	NA
TLC14H7	male	12	Zang	Nagqu (Tibet Autonomous Region)	Rural	Western	87.4	31.77	stool	DNBSEQ-T1	182613962	NA
TLC15H8	male	12	Zang	Nagqu (Tibet Autonomous Region)	Rural	Western	87.4	31.77	stool	DNBSEQ-T1	241984216	NA
TLC16H9	male	30	Zang	Nagqu (Tibet Autonomous Region)	Rural	Western	87.4	31.77	stool	DNBSEQ-T1	404753358	NA
TLC17H9	female	13	Zang	Nagqu (Tibet Autonomous Region)	Rural	Western	87.4	31.77	stool	DNBSEQ-T1	133533764	NA
TLC18H10	female	16	Zang	Nagqu (Tibet Autonomous Region)	Rural	Western	87.4	31.77	stool	DNBSEQ-T1	356204580	NA
TLC19H11	male	13	Zang	Nagqu (Tibet Autonomous Region)	Rural	Western	87.4	31.77	stool	DNBSEQ-T1	140537574	NA
TLC20H12	female	13	Zang	Nagqu (Tibet Autonomous Region)	Rural	Western	87.4	31.77	stool	DNBSEQ-T1	182585728	NA
TLC21H13	female	21	Zang	Nagqu (Tibet Autonomous Region)	Rural	Western	87.4	31.77	stool	DNBSEQ-T1	151551130	NA
TLC22H14	male	17	Zang	Nagqu (Tibet Autonomous Region)	Rural	Western	87.4	31.77	stool	DNBSEQ-T1	169897772	NA
TLC23H14	male	11	Zang	Nagqu (Tibet Autonomous Region)	Rural	Western	87.4	31.77	stool	DNBSEQ-T1	134737236	NA
TLC24H14	female	24	Zang	Nagqu (Tibet Autonomous Region)	Rural	Western	87.4	31.77	stool	DNBSEQ-T1	198873220	NA
TLC25H15	female	9	Zang	Nagqu (Tibet Autonomous Region)	Rural	Western	87.4	31.77	stool	DNBSEQ-T1	125150854	NA
TLC26H15	male	11	Zang	Nagqu (Tibet Autonomous Region)	Rural	Western	87.4	31.77	stool	DNBSEQ-T1	139984328	NA
TLC31H1	male	56	Zang	Nagqu (Tibet Autonomous Region)	Rural	Western	87.4	31.77	stool	DNBSEQ-T1	137568232	NA
TLC32H1	male	71	Zang	Nagqu (Tibet Autonomous Region)	Rural	Western	87.4	31.77	stool	DNBSEQ-T1	242534978	NA
TLC33H1	male	63	Zang	Nagqu (Tibet Autonomous Region)	Rural	Western	87.4	31.77	stool	DNBSEQ-T1	421564960	NA
TLC34H1	female	48	Zang	Nagqu (Tibet Autonomous Region)	Rural	Western	87.4	31.77	stool	DNBSEQ-T1	245467954	NA
TLC35H1	female	69	Zang	Nagqu (Tibet Autonomous Region)	Rural	Western	87.4	31.77	stool	DNBSEQ-T1	130395770	NA
TLC36H2	female	1	Zang	Nagqu (Tibet Autonomous Region)	Rural	Western	87.4	31.77	stool	DNBSEQ-T1	125859304	NA
TLC37H2	female	37	Zang	Nagqu (Tibet Autonomous Region)	Rural	Western	87.4	31.77	stool	DNBSEQ-T1	141123738	NA
TLC38H2	male	47	Zang	Nagqu (Tibet Autonomous Region)	Rural	Western	87.4	31.77	stool	DNBSEQ-T1	147414270	NA
TLC39H2	female	57	Zang	Nagqu (Tibet Autonomous Region)	Rural	Western	87.4	31.77	stool	DNBSEQ-T1	178731596	NA
TLC42H5	male	1	Zang	Nagqu (Tibet Autonomous Region)	Rural	Western	87.4	31.77	stool	DNBSEQ-T1	201441240	NA
TLC43H5	male	5	Zang	Nagqu (Tibet Autonomous Region)	Rural	Western	87.4	31.77	stool	DNBSEQ-T1	242805046	NA
TLC44H5	male	6	Zang	Nagqu (Tibet Autonomous Region)	Rural	Western	87.4	31.77	stool	DNBSEQ-T1	149334874	NA
TLC46H5	male	34	Zang	Nagqu (Tibet Autonomous Region)	Rural	Western	87.4	31.77	stool	DNBSEQ-T1	190509088	NA
TLC47H5	female	37	Zang	Nagqu (Tibet Autonomous Region)	Rural	Western	87.4	31.77	stool	DNBSEQ-T1	140116656	NA
TLC48H5	male	32	Zang	Nagqu (Tibet Autonomous Region)	Rural	Western	87.4	31.77	stool	DNBSEQ-T1	137977218	NA
TLC49H5	female	66	Zang	Nagqu (Tibet Autonomous Region)	Rural	Western	87.4	31.77	stool	DNBSEQ-T1	135201154	NA
TLC50H5	male	69	Zang	Nagqu (Tibet Autonomous Region)	Rural	Western	87.4	31.77	stool	DNBSEQ-T1	147116916	NA
TLC51H6	male	7	Zang	Nagqu (Tibet Autonomous Region)	Rural	Western	87.4	31.77	stool	DNBSEQ-T1	93771894	NA
TLC52H6	female	38	Zang	Nagqu (Tibet Autonomous Region)	Rural	Western	87.4	31.77	stool	DNBSEQ-T1	206725498	NA
TLC53H6	male	42	Zang	Nagqu (Tibet Autonomous Region)	Rural	Western	87.4	31.77	stool	DNBSEQ-T1	197529206	NA
TLC54H7	male	66	Zang	Nagqu (Tibet Autonomous Region)	Rural	Western	87.4	31.77	stool	DNBSEQ-T1	202293602	NA
TLC55H7	male	8	Zang	Nagqu (Tibet Autonomous Region)	Rural	Western	87.4	31.77	stool	DNBSEQ-T1	196032058	NA
TLC57H7	female	5	Zang	Nagqu (Tibet Autonomous Region)	Rural	Western	87.4	31.77	stool	DNBSEQ-T1	102417308	NA
TLC58H7	male	32	Zang	Nagqu (Tibet Autonomous Region)	Rural	Western	87.4	31.77	stool	DNBSEQ-T1	103335988	NA
TLC59H7	male	41	Zang	Nagqu (Tibet Autonomous Region)	Rural	Western	87.4	31.77	stool	DNBSEQ-T1	122550292	NA
TLC60H9	male	56	Zang	Nagqu (Tibet Autonomous Region)	Rural	Western	87.4	31.77	stool	DNBSEQ-T1	121312180	NA
TLC61H9	female	51	Zang	Nagqu (Tibet Autonomous Region)	Rural	Western	87.4	31.77	stool	DNBSEQ-T1	250717104	NA
TLC62H10	male	3	Zang	Nagqu (Tibet Autonomous Region)	Rural	Western	87.4	31.77	stool	DNBSEQ-T1	142104324	NA
TLC63H11	female	9	Zang	Nagqu (Tibet Autonomous Region)	Rural	Western	87.4	31.77	stool	DNBSEQ-T1	135744120	NA
TLC65H10	male	58	Zang	Nagqu (Tibet Autonomous Region)	Rural	Western	87.4	31.77	stool	DNBSEQ-T1	243832306	NA
TLC67H11	female	36	Zang	Nagqu (Tibet Autonomous Region)	Rural	Western	87.4	31.77	stool	DNBSEQ-T1	186919032	NA
TLC68H12	male	31	Zang	Nagqu (Tibet Autonomous Region)	Rural	Western	87.4	31.77	stool	DNBSEQ-T1	96500464	NA
TLC69H12	female	38	Zang	Nagqu (Tibet Autonomous Region)	Rural	Western	87.4	31.77	stool	DNBSEQ-T1	179364636	NA
TLC70H12	male	4	Zang	Nagqu (Tibet Autonomous Region)	Rural	Western	87.4	31.77	stool	DNBSEQ-T1	145550770	NA
TLC71H13	male	35	Zang	Nagqu (Tibet Autonomous Region)	Rural	Western	87.4	31.77	stool	DNBSEQ-T1	170230280	NA
TLC72H14	male	56	Zang	Nagqu (Tibet Autonomous Region)	Rural	Western	87.4	31.77	stool	DNBSEQ-T1	180034558	NA
TLC73H14	female	39	Zang	Nagqu (Tibet Autonomous Region)	Rural	Western	87.4	31.77	stool	DNBSEQ-T1	152087536	NA
TLC74H14	female	23	Zang	Nagqu (Tibet Autonomous Region)	Rural	Western	87.4	31.77	stool	DNBSEQ-T1	168654992	NA
TLC75H15	female	3	Zang	Nagqu (Tibet Autonomous Region)	Rural	Western	87.4	31.77	stool	DNBSEQ-T1	164169010	NA
TLC76H16	female	32	Zang	Nagqu (Tibet Autonomous Region)	Rural	Western	87.4	31.77	stool	DNBSEQ-T1	111314416	NA
TLC77H16	male	43	Zang	Nagqu (Tibet Autonomous Region)	Rural	Western	87.4	31.77	stool	DNBSEQ-T1	161806900	NA
Z.R.DQ.1	female	21	Zang	Diqing (Yunnan Province)	Rural	Western	99.7	27.82	stool	Illumina NovaSeq 6000	105611696	32956679
Z.R.DQ.10	female	44	Zang	Diqing (Yunnan Province)	Rural	Western	99.7	27.82	stool	Illumina NovaSeq 6000	113269072	32956679
Z.R.DQ.100	NA	NA	Zang	Diqing (Yunnan Province)	Rural	Western	99.7	27.82	stool	Illumina NovaSeq 6000	82660156	32956679
Z.R.DQ.101	NA	NA	Zang	Diqing (Yunnan Province)	Rural	Western	99.7	27.82	stool	Illumina NovaSeq 6000	99898062	32956679
Z.R.DQ.102	NA	NA	Zang	Diqing (Yunnan Province)	Rural	Western	99.7	27.82	stool	Illumina NovaSeq 6000	68896732	32956679
Z.R.DQ.103	NA	NA	Zang	Diqing (Yunnan Province)	Rural	Western	99.7	27.82	stool	Illumina NovaSeq 6000	110790480	32956679
Z.R.DQ.104	NA	NA	Zang	Diqing (Yunnan Province)	Rural	Western	99.7	27.82	stool	Illumina NovaSeq 6000	86929202	32956679
Z.R.DQ.105	NA	NA	Zang	Diqing (Yunnan Province)	Rural	Western	99.7	27.82	stool	Illumina NovaSeq 6000	87650320	32956679
Z.R.DQ.106	NA	NA	Zang	Diqing (Yunnan Province)	Rural	Western	99.7	27.82	stool	Illumina NovaSeq 6000	96060928	32956679
Z.R.DQ.107	NA	NA	Zang	Diqing (Yunnan Province)	Rural	Western	99.7	27.82	stool	Illumina NovaSeq 6000	94728942	32956679
Z.R.DQ.108	NA	NA	Zang	Diqing (Yunnan Province)	Rural	Western	99.7	27.82	stool	Illumina NovaSeq 6000	112909784	32956679
Z.R.DQ.109	NA	NA	Zang	Diqing (Yunnan Province)	Rural	Western	99.7	27.82	stool	Illumina NovaSeq 6000	128780734	32956679
Z.R.DQ.11	female	37	Zang	Diqing (Yunnan Province)	Rural	Western	99.7	27.82	stool	Illumina NovaSeq 6000	84741882	32956679
Z.R.DQ.110	NA	NA	Zang	Diqing (Yunnan Province)	Rural	Western	99.7	27.82	stool	Illumina NovaSeq 6000	95712344	32956679
Z.R.DQ.111	NA	NA	Zang	Diqing (Yunnan Province)	Rural	Western	99.7	27.82	stool	Illumina NovaSeq 6000	102349464	32956679
Z.R.DQ.112	NA	NA	Zang	Diqing (Yunnan Province)	Rural	Western	99.7	27.82	stool	Illumina NovaSeq 6000	105450208	32956679
Z.R.DQ.113	NA	NA	Zang	Diqing (Yunnan Province)	Rural	Western	99.7	27.82	stool	Illumina NovaSeq 6000	86759574	32956679
Z.R.DQ.114	NA	NA	Zang	Diqing (Yunnan Province)	Rural	Western	99.7	27.82	stool	Illumina NovaSeq 6000	90436380	32956679
Z.R.DQ.115	NA	NA	Zang	Diqing (Yunnan Province)	Rural	Western	99.7	27.82	stool	Illumina NovaSeq 6000	95206186	32956679
Z.R.DQ.116	NA	NA	Zang	Diqing (Yunnan Province)	Rural	Western	99.7	27.82	stool	Illumina NovaSeq 6000	80271002	32956679
Z.R.DQ.117	NA	NA	Zang	Diqing (Yunnan Province)	Rural	Western	99.7	27.82	stool	Illumina NovaSeq 6000	90398156	32956679
Z.R.DQ.118	NA	NA	Zang	Diqing (Yunnan Province)	Rural	Western	99.7	27.82	stool	Illumina NovaSeq 6000	97748902	32956679
Z.R.DQ.12	female	42	Zang	Diqing (Yunnan Province)	Rural	Western	99.7	27.82	stool	Illumina NovaSeq 6000	88362492	32956679
Z.R.DQ.13	female	38	Zang	Diqing (Yunnan Province)	Rural	Western	99.7	27.82	stool	Illumina NovaSeq 6000	78436564	32956679
Z.R.DQ.14	female	39	Zang	Diqing (Yunnan Province)	Rural	Western	99.7	27.82	stool	Illumina NovaSeq 6000	180080648	32956679
Z.R.DQ.15	female	31	Zang	Diqing (Yunnan Province)	Rural	Western	99.7	27.82	stool	Illumina NovaSeq 6000	108960018	32956679
Z.R.DQ.16	female	32	Zang	Diqing (Yunnan Province)	Rural	Western	99.7	27.82	stool	Illumina NovaSeq 6000	81029364	32956679
Z.R.DQ.17	female	40	Zang	Diqing (Yunnan Province)	Rural	Western	99.7	27.82	stool	Illumina NovaSeq 6000	89900324	32956679
Z.R.DQ.18	female	41	Zang	Diqing (Yunnan Province)	Rural	Western	99.7	27.82	stool	Illumina NovaSeq 6000	49952820	32956679
Z.R.DQ.19	female	40	Zang	Diqing (Yunnan Province)	Rural	Western	99.7	27.82	stool	Illumina NovaSeq 6000	99019176	32956679
Z.R.DQ.2	female	38	Zang	Diqing (Yunnan Province)	Rural	Western	99.7	27.82	stool	Illumina NovaSeq 6000	93152916	32956679
Z.R.DQ.20	female	41	Zang	Diqing (Yunnan Province)	Rural	Western	99.7	27.82	stool	Illumina NovaSeq 6000	92110012	32956679
Z.R.DQ.21	male	44	Zang	Diqing (Yunnan Province)	Rural	Western	99.7	27.82	stool	Illumina NovaSeq 6000	94191610	32956679
Z.R.DQ.22	male	22	Zang	Diqing (Yunnan Province)	Rural	Western	99.7	27.82	stool	Illumina NovaSeq 6000	102558824	32956679
Z.R.DQ.23	male	33	Zang	Diqing (Yunnan Province)	Rural	Western	99.7	27.82	stool	Illumina NovaSeq 6000	93482656	32956679
Z.R.DQ.24	male	40	Zang	Diqing (Yunnan Province)	Rural	Western	99.7	27.82	stool	Illumina NovaSeq 6000	87038992	32956679
Z.R.DQ.25	male	22	Zang	Diqing (Yunnan Province)	Rural	Western	99.7	27.82	stool	Illumina NovaSeq 6000	109386466	32956679
Z.R.DQ.26	male	22	Zang	Diqing (Yunnan Province)	Rural	Western	99.7	27.82	stool	Illumina NovaSeq 6000	95685038	32956679
Z.R.DQ.27	female	40	Zang	Diqing (Yunnan Province)	Rural	Western	99.7	27.82	stool	Illumina NovaSeq 6000	91757374	32956679
Z.R.DQ.28	female	29	Zang	Diqing (Yunnan Province)	Rural	Western	99.7	27.82	stool	Illumina NovaSeq 6000	85538854	32956679
Z.R.DQ.29	female	28	Zang	Diqing (Yunnan Province)	Rural	Western	99.7	27.82	stool	Illumina NovaSeq 6000	113243698	32956679
Z.R.DQ.3	female	36	Zang	Diqing (Yunnan Province)	Rural	Western	99.7	27.82	stool	Illumina NovaSeq 6000	71420424	32956679
Z.R.DQ.30	female	44	Zang	Diqing (Yunnan Province)	Rural	Western	99.7	27.82	stool	Illumina NovaSeq 6000	79771866	32956679
Z.R.DQ.31	female	40	Zang	Diqing (Yunnan Province)	Rural	Western	99.7	27.82	stool	Illumina NovaSeq 6000	86933578	32956679
Z.R.DQ.32	female	18	Zang	Diqing (Yunnan Province)	Rural	Western	99.7	27.82	stool	Illumina NovaSeq 6000	93225116	32956679
Z.R.DQ.33	female	43	Zang	Diqing (Yunnan Province)	Rural	Western	99.7	27.82	stool	Illumina NovaSeq 6000	66384366	32956679
Z.R.DQ.34	female	37	Zang	Diqing (Yunnan Province)	Rural	Western	99.7	27.82	stool	Illumina NovaSeq 6000	77072558	32956679
Z.R.DQ.35	female	27	Zang	Diqing (Yunnan Province)	Rural	Western	99.7	27.82	stool	Illumina NovaSeq 6000	92064742	32956679
Z.R.DQ.36	female	35	Zang	Diqing (Yunnan Province)	Rural	Western	99.7	27.82	stool	Illumina NovaSeq 6000	104091082	32956679
Z.R.DQ.37	female	32	Zang	Diqing (Yunnan Province)	Rural	Western	99.7	27.82	stool	Illumina NovaSeq 6000	86342054	32956679
Z.R.DQ.38	female	45	Zang	Diqing (Yunnan Province)	Rural	Western	99.7	27.82	stool	Illumina NovaSeq 6000	113623910	32956679
Z.R.DQ.39	female	40	Zang	Diqing (Yunnan Province)	Rural	Western	99.7	27.82	stool	Illumina NovaSeq 6000	70630874	32956679
Z.R.DQ.4	female	41	Zang	Diqing (Yunnan Province)	Rural	Western	99.7	27.82	stool	Illumina NovaSeq 6000	87312030	32956679
Z.R.DQ.40	female	42	Zang	Diqing (Yunnan Province)	Rural	Western	99.7	27.82	stool	Illumina NovaSeq 6000	98473556	32956679
Z.R.DQ.41	female	24	Zang	Diqing (Yunnan Province)	Rural	Western	99.7	27.82	stool	Illumina NovaSeq 6000	104982390	32956679
Z.R.DQ.42	female	24	Zang	Diqing (Yunnan Province)	Rural	Western	99.7	27.82	stool	Illumina NovaSeq 6000	102604984	32956679
Z.R.DQ.43	female	32	Zang	Diqing (Yunnan Province)	Rural	Western	99.7	27.82	stool	Illumina NovaSeq 6000	94022984	32956679
Z.R.DQ.44	male	24	Zang	Diqing (Yunnan Province)	Rural	Western	99.7	27.82	stool	Illumina NovaSeq 6000	76047328	32956679
Z.R.DQ.45	male	43	Zang	Diqing (Yunnan Province)	Rural	Western	99.7	27.82	stool	Illumina NovaSeq 6000	102350848	32956679
Z.R.DQ.46	female	43	Zang	Diqing (Yunnan Province)	Rural	Western	99.7	27.82	stool	Illumina NovaSeq 6000	114872128	32956679
Z.R.DQ.47	female	41	Zang	Diqing (Yunnan Province)	Rural	Western	99.7	27.82	stool	Illumina NovaSeq 6000	118893100	32956679
Z.R.DQ.48	female	43	Zang	Diqing (Yunnan Province)	Rural	Western	99.7	27.82	stool	Illumina NovaSeq 6000	88625878	32956679
Z.R.DQ.49	female	41	Zang	Diqing (Yunnan Province)	Rural	Western	99.7	27.82	stool	Illumina NovaSeq 6000	94737018	32956679
Z.R.DQ.5	female	38	Zang	Diqing (Yunnan Province)	Rural	Western	99.7	27.82	stool	Illumina NovaSeq 6000	81806826	32956679
Z.R.DQ.50	male	43	Zang	Diqing (Yunnan Province)	Rural	Western	99.7	27.82	stool	Illumina NovaSeq 6000	81751280	32956679
Z.R.DQ.51	female	18	Zang	Diqing (Yunnan Province)	Rural	Western	99.7	27.82	stool	Illumina NovaSeq 6000	112068592	32956679
Z.R.DQ.52	female	38	Zang	Diqing (Yunnan Province)	Rural	Western	99.7	27.82	stool	Illumina NovaSeq 6000	76414526	32956679
Z.R.DQ.53	NA	NA	Zang	Diqing (Yunnan Province)	Rural	Western	99.7	27.82	stool	Illumina NovaSeq 6000	118373432	32956679
Z.R.DQ.54	NA	NA	Zang	Diqing (Yunnan Province)	Rural	Western	99.7	27.82	stool	Illumina NovaSeq 6000	91842448	32956679
Z.R.DQ.55	NA	NA	Zang	Diqing (Yunnan Province)	Rural	Western	99.7	27.82	stool	Illumina NovaSeq 6000	77782480	32956679
Z.R.DQ.56	NA	NA	Zang	Diqing (Yunnan Province)	Rural	Western	99.7	27.82	stool	Illumina NovaSeq 6000	87881732	32956679
Z.R.DQ.57	NA	NA	Zang	Diqing (Yunnan Province)	Rural	Western	99.7	27.82	stool	Illumina NovaSeq 6000	66434326	32956679
Z.R.DQ.58	NA	NA	Zang	Diqing (Yunnan Province)	Rural	Western	99.7	27.82	stool	Illumina NovaSeq 6000	79963564	32956679
Z.R.DQ.59	NA	NA	Zang	Diqing (Yunnan Province)	Rural	Western	99.7	27.82	stool	Illumina NovaSeq 6000	102094242	32956679
Z.R.DQ.6	female	41	Zang	Diqing (Yunnan Province)	Rural	Western	99.7	27.82	stool	Illumina NovaSeq 6000	97123802	32956679
Z.R.DQ.60	NA	NA	Zang	Diqing (Yunnan Province)	Rural	Western	99.7	27.82	stool	Illumina NovaSeq 6000	84739854	32956679
Z.R.DQ.61	NA	NA	Zang	Diqing (Yunnan Province)	Rural	Western	99.7	27.82	stool	Illumina NovaSeq 6000	81292354	32956679
Z.R.DQ.62	NA	NA	Zang	Diqing (Yunnan Province)	Rural	Western	99.7	27.82	stool	Illumina NovaSeq 6000	80959778	32956679
Z.R.DQ.63	NA	NA	Zang	Diqing (Yunnan Province)	Rural	Western	99.7	27.82	stool	Illumina NovaSeq 6000	77043430	32956679
Z.R.DQ.64	NA	NA	Zang	Diqing (Yunnan Province)	Rural	Western	99.7	27.82	stool	Illumina NovaSeq 6000	78964532	32956679
Z.R.DQ.65	NA	NA	Zang	Diqing (Yunnan Province)	Rural	Western	99.7	27.82	stool	Illumina NovaSeq 6000	73223880	32956679
Z.R.DQ.66	NA	NA	Zang	Diqing (Yunnan Province)	Rural	Western	99.7	27.82	stool	Illumina NovaSeq 6000	101076814	32956679
Z.R.DQ.67	NA	NA	Zang	Diqing (Yunnan Province)	Rural	Western	99.7	27.82	stool	Illumina NovaSeq 6000	113881166	32956679
Z.R.DQ.68	NA	NA	Zang	Diqing (Yunnan Province)	Rural	Western	99.7	27.82	stool	Illumina NovaSeq 6000	102150628	32956679
Z.R.DQ.69	NA	NA	Zang	Diqing (Yunnan Province)	Rural	Western	99.7	27.82	stool	Illumina NovaSeq 6000	81066060	32956679
Z.R.DQ.7	female	31	Zang	Diqing (Yunnan Province)	Rural	Western	99.7	27.82	stool	Illumina NovaSeq 6000	97422628	32956679
Z.R.DQ.70	NA	NA	Zang	Diqing (Yunnan Province)	Rural	Western	99.7	27.82	stool	Illumina NovaSeq 6000	130575984	32956679
Z.R.DQ.71	NA	NA	Zang	Diqing (Yunnan Province)	Rural	Western	99.7	27.82	stool	Illumina NovaSeq 6000	96227928	32956679
Z.R.DQ.72	NA	NA	Zang	Diqing (Yunnan Province)	Rural	Western	99.7	27.82	stool	Illumina NovaSeq 6000	108518706	32956679
Z.R.DQ.73	NA	NA	Zang	Diqing (Yunnan Province)	Rural	Western	99.7	27.82	stool	Illumina NovaSeq 6000	79749430	32956679
Z.R.DQ.74	NA	NA	Zang	Diqing (Yunnan Province)	Rural	Western	99.7	27.82	stool	Illumina NovaSeq 6000	98444474	32956679
Z.R.DQ.75	NA	NA	Zang	Diqing (Yunnan Province)	Rural	Western	99.7	27.82	stool	Illumina NovaSeq 6000	124388818	32956679
Z.R.DQ.76	NA	NA	Zang	Diqing (Yunnan Province)	Rural	Western	99.7	27.82	stool	Illumina NovaSeq 6000	100519352	32956679
Z.R.DQ.77	NA	NA	Zang	Diqing (Yunnan Province)	Rural	Western	99.7	27.82	stool	Illumina NovaSeq 6000	87714948	32956679
Z.R.DQ.78	NA	NA	Zang	Diqing (Yunnan Province)	Rural	Western	99.7	27.82	stool	Illumina NovaSeq 6000	97694726	32956679
Z.R.DQ.79	NA	NA	Zang	Diqing (Yunnan Province)	Rural	Western	99.7	27.82	stool	Illumina NovaSeq 6000	67457992	32956679
Z.R.DQ.8	female	41	Zang	Diqing (Yunnan Province)	Rural	Western	99.7	27.82	stool	Illumina NovaSeq 6000	103193182	32956679
Z.R.DQ.80	NA	NA	Zang	Diqing (Yunnan Province)	Rural	Western	99.7	27.82	stool	Illumina NovaSeq 6000	79987558	32956679
Z.R.DQ.81	NA	NA	Zang	Diqing (Yunnan Province)	Rural	Western	99.7	27.82	stool	Illumina NovaSeq 6000	94133488	32956679
Z.R.DQ.82	NA	NA	Zang	Diqing (Yunnan Province)	Rural	Western	99.7	27.82	stool	Illumina NovaSeq 6000	101107944	32956679
Z.R.DQ.83	NA	NA	Zang	Diqing (Yunnan Province)	Rural	Western	99.7	27.82	stool	Illumina NovaSeq 6000	81299154	32956679
Z.R.DQ.84	NA	NA	Zang	Diqing (Yunnan Province)	Rural	Western	99.7	27.82	stool	Illumina NovaSeq 6000	79797962	32956679
Z.R.DQ.85	NA	NA	Zang	Diqing (Yunnan Province)	Rural	Western	99.7	27.82	stool	Illumina NovaSeq 6000	80688384	32956679
Z.R.DQ.86	NA	NA	Zang	Diqing (Yunnan Province)	Rural	Western	99.7	27.82	stool	Illumina NovaSeq 6000	92715278	32956679
Z.R.DQ.87	NA	NA	Zang	Diqing (Yunnan Province)	Rural	Western	99.7	27.82	stool	Illumina NovaSeq 6000	66053932	32956679
Z.R.DQ.88	NA	NA	Zang	Diqing (Yunnan Province)	Rural	Western	99.7	27.82	stool	Illumina NovaSeq 6000	90581594	32956679
Z.R.DQ.89	NA	NA	Zang	Diqing (Yunnan Province)	Rural	Western	99.7	27.82	stool	Illumina NovaSeq 6000	56222608	32956679
Z.R.DQ.9	female	42	Zang	Diqing (Yunnan Province)	Rural	Western	99.7	27.82	stool	Illumina NovaSeq 6000	87156594	32956679
Z.R.DQ.90	NA	NA	Zang	Diqing (Yunnan Province)	Rural	Western	99.7	27.82	stool	Illumina NovaSeq 6000	64333270	32956679
Z.R.DQ.91	NA	NA	Zang	Diqing (Yunnan Province)	Rural	Western	99.7	27.82	stool	Illumina NovaSeq 6000	61040858	32956679
Z.R.DQ.92	NA	NA	Zang	Diqing (Yunnan Province)	Rural	Western	99.7	27.82	stool	Illumina NovaSeq 6000	64316400	32956679
Z.R.DQ.93	NA	NA	Zang	Diqing (Yunnan Province)	Rural	Western	99.7	27.82	stool	Illumina NovaSeq 6000	81424282	32956679
Z.R.DQ.94	NA	NA	Zang	Diqing (Yunnan Province)	Rural	Western	99.7	27.82	stool	Illumina NovaSeq 6000	81392694	32956679
Z.R.DQ.95	NA	NA	Zang	Diqing (Yunnan Province)	Rural	Western	99.7	27.82	stool	Illumina NovaSeq 6000	79220390	32956679
Z.R.DQ.96	NA	NA	Zang	Diqing (Yunnan Province)	Rural	Western	99.7	27.82	stool	Illumina NovaSeq 6000	88616962	32956679
Z.R.DQ.97	NA	NA	Zang	Diqing (Yunnan Province)	Rural	Western	99.7	27.82	stool	Illumina NovaSeq 6000	63020770	32956679
Z.R.DQ.98	NA	NA	Zang	Diqing (Yunnan Province)	Rural	Western	99.7	27.82	stool	Illumina NovaSeq 6000	101959140	32956679
Z.R.DQ.99	NA	NA	Zang	Diqing (Yunnan Province)	Rural	Western	99.7	27.82	stool	Illumina NovaSeq 6000	89854810	32956679
Z.U.KM.1	female	44	Zang	Kunming (Yunnan Province)	Urban	Western	102.42	25.02	stool	Illumina NovaSeq 6000	85865438	32956679
Z.U.KM.10	female	42	Zang	Kunming (Yunnan Province)	Urban	Western	102.42	25.02	stool	Illumina NovaSeq 6000	88104838	32956679
Z.U.KM.11	female	47	Zang	Kunming (Yunnan Province)	Urban	Western	102.42	25.02	stool	Illumina NovaSeq 6000	93952750	32956679
Z.U.KM.12	female	62	Zang	Kunming (Yunnan Province)	Urban	Western	102.42	25.02	stool	Illumina NovaSeq 6000	87789726	32956679
Z.U.KM.13	female	37	Zang	Kunming (Yunnan Province)	Urban	Western	102.42	25.02	stool	Illumina NovaSeq 6000	92447330	32956679
Z.U.KM.14	female	47	Zang	Kunming (Yunnan Province)	Urban	Western	102.42	25.02	stool	Illumina NovaSeq 6000	91567388	32956679
Z.U.KM.15	female	23	Zang	Kunming (Yunnan Province)	Urban	Western	102.42	25.02	stool	Illumina NovaSeq 6000	87640740	32956679
Z.U.KM.16	female	23	Zang	Kunming (Yunnan Province)	Urban	Western	102.42	25.02	stool	Illumina NovaSeq 6000	70046658	32956679
Z.U.KM.17	female	29	Zang	Kunming (Yunnan Province)	Urban	Western	102.42	25.02	stool	Illumina NovaSeq 6000	68898076	32956679
Z.U.KM.18	male	27	Zang	Kunming (Yunnan Province)	Urban	Western	102.42	25.02	stool	Illumina NovaSeq 6000	93963952	32956679
Z.U.KM.19	female	20	Zang	Kunming (Yunnan Province)	Urban	Western	102.42	25.02	stool	Illumina NovaSeq 6000	90059950	32956679
Z.U.KM.2	female	46	Zang	Kunming (Yunnan Province)	Urban	Western	102.42	25.02	stool	Illumina NovaSeq 6000	106991162	32956679
Z.U.KM.20	male	23	Zang	Kunming (Yunnan Province)	Urban	Western	102.42	25.02	stool	Illumina NovaSeq 6000	91188818	32956679
Z.U.KM.21	female	27	Zang	Kunming (Yunnan Province)	Urban	Western	102.42	25.02	stool	Illumina NovaSeq 6000	70616806	32956679
Z.U.KM.22	female	21	Zang	Kunming (Yunnan Province)	Urban	Western	102.42	25.02	stool	Illumina NovaSeq 6000	70682106	32956679
Z.U.KM.23	female	24	Zang	Kunming (Yunnan Province)	Urban	Western	102.42	25.02	stool	Illumina NovaSeq 6000	75472634	32956679
Z.U.KM.24	female	23	Zang	Kunming (Yunnan Province)	Urban	Western	102.42	25.02	stool	Illumina NovaSeq 6000	98701812	32956679
Z.U.KM.25	female	29	Zang	Kunming (Yunnan Province)	Urban	Western	102.42	25.02	stool	Illumina NovaSeq 6000	94059864	32956679
Z.U.KM.26	male	47	Zang	Kunming (Yunnan Province)	Urban	Western	102.42	25.02	stool	Illumina NovaSeq 6000	189638350	32956679
Z.U.KM.27	female	41	Zang	Kunming (Yunnan Province)	Urban	Western	102.42	25.02	stool	Illumina NovaSeq 6000	83289852	32956679
Z.U.KM.28	female	47	Zang	Kunming (Yunnan Province)	Urban	Western	102.42	25.02	stool	Illumina NovaSeq 6000	62927658	32956679
Z.U.KM.29	male	31	Zang	Kunming (Yunnan Province)	Urban	Western	102.42	25.02	stool	Illumina NovaSeq 6000	98125400	32956679
Z.U.KM.3	female	47	Zang	Kunming (Yunnan Province)	Urban	Western	102.42	25.02	stool	Illumina NovaSeq 6000	85734286	32956679
Z.U.KM.30	female	20	Zang	Kunming (Yunnan Province)	Urban	Western	102.42	25.02	stool	Illumina NovaSeq 6000	88884306	32956679
Z.U.KM.31	male	22	Zang	Kunming (Yunnan Province)	Urban	Western	102.42	25.02	stool	Illumina NovaSeq 6000	80034420	32956679
Z.U.KM.32	male	21	Zang	Kunming (Yunnan Province)	Urban	Western	102.42	25.02	stool	Illumina NovaSeq 6000	69430610	32956679
Z.U.KM.33	male	20	Zang	Kunming (Yunnan Province)	Urban	Western	102.42	25.02	stool	Illumina NovaSeq 6000	98344132	32956679
Z.U.KM.34	male	42	Zang	Kunming (Yunnan Province)	Urban	Western	102.42	25.02	stool	Illumina NovaSeq 6000	85236728	32956679
Z.U.KM.35	female	44	Zang	Kunming (Yunnan Province)	Urban	Western	102.42	25.02	stool	Illumina NovaSeq 6000	93221440	32956679
Z.U.KM.36	female	45	Zang	Kunming (Yunnan Province)	Urban	Western	102.42	25.02	stool	Illumina NovaSeq 6000	87182612	32956679
Z.U.KM.37	female	45	Zang	Kunming (Yunnan Province)	Urban	Western	102.42	25.02	stool	Illumina NovaSeq 6000	92806988	32956679
Z.U.KM.38	female	31	Zang	Kunming (Yunnan Province)	Urban	Western	102.42	25.02	stool	Illumina NovaSeq 6000	100145750	32956679
Z.U.KM.39	female	45	Zang	Kunming (Yunnan Province)	Urban	Western	102.42	25.02	stool	Illumina NovaSeq 6000	56520650	32956679
Z.U.KM.4	male	47	Zang	Kunming (Yunnan Province)	Urban	Western	102.42	25.02	stool	Illumina NovaSeq 6000	105873352	32956679
Z.U.KM.40	female	45	Zang	Kunming (Yunnan Province)	Urban	Western	102.42	25.02	stool	Illumina NovaSeq 6000	98900054	32956679
Z.U.KM.41	female	43	Zang	Kunming (Yunnan Province)	Urban	Western	102.42	25.02	stool	Illumina NovaSeq 6000	116777924	32956679
Z.U.KM.42	male	45	Zang	Kunming (Yunnan Province)	Urban	Western	102.42	25.02	stool	Illumina NovaSeq 6000	105670230	32956679
Z.U.KM.43	female	40	Zang	Kunming (Yunnan Province)	Urban	Western	102.42	25.02	stool	Illumina NovaSeq 6000	85735792	32956679
Z.U.KM.44	female	45	Zang	Kunming (Yunnan Province)	Urban	Western	102.42	25.02	stool	Illumina NovaSeq 6000	85349158	32956679
Z.U.KM.45	female	60	Zang	Kunming (Yunnan Province)	Urban	Western	102.42	25.02	stool	Illumina NovaSeq 6000	78202694	32956679
Z.U.KM.46	female	35	Zang	Kunming (Yunnan Province)	Urban	Western	102.42	25.02	stool	Illumina NovaSeq 6000	96370970	32956679
Z.U.KM.47	female	45	Zang	Kunming (Yunnan Province)	Urban	Western	102.42	25.02	stool	Illumina NovaSeq 6000	80118620	32956679
Z.U.KM.48	female	21	Zang	Kunming (Yunnan Province)	Urban	Western	102.42	25.02	stool	Illumina NovaSeq 6000	93666338	32956679
Z.U.KM.49	female	21	Zang	Kunming (Yunnan Province)	Urban	Western	102.42	25.02	stool	Illumina NovaSeq 6000	77793436	32956679
Z.U.KM.5	male	33	Zang	Kunming (Yunnan Province)	Urban	Western	102.42	25.02	stool	Illumina NovaSeq 6000	64174586	32956679
Z.U.KM.50	female	27	Zang	Kunming (Yunnan Province)	Urban	Western	102.42	25.02	stool	Illumina NovaSeq 6000	104665098	32956679
Z.U.KM.51	female	25	Zang	Kunming (Yunnan Province)	Urban	Western	102.42	25.02	stool	Illumina NovaSeq 6000	96499602	32956679
Z.U.KM.52	female	18	Zang	Kunming (Yunnan Province)	Urban	Western	102.42	25.02	stool	Illumina NovaSeq 6000	82236646	32956679
Z.U.KM.53	female	21	Zang	Kunming (Yunnan Province)	Urban	Western	102.42	25.02	stool	Illumina NovaSeq 6000	84878394	32956679
Z.U.KM.54	male	25	Zang	Kunming (Yunnan Province)	Urban	Western	102.42	25.02	stool	Illumina NovaSeq 6000	86576458	32956679
Z.U.KM.55	male	19	Zang	Kunming (Yunnan Province)	Urban	Western	102.42	25.02	stool	Illumina NovaSeq 6000	96424356	32956679
Z.U.KM.56	male	22	Zang	Kunming (Yunnan Province)	Urban	Western	102.42	25.02	stool	Illumina NovaSeq 6000	81164910	32956679
Z.U.KM.57	male	21	Zang	Kunming (Yunnan Province)	Urban	Western	102.42	25.02	stool	Illumina NovaSeq 6000	97286238	32956679
Z.U.KM.58	female	27	Zang	Kunming (Yunnan Province)	Urban	Western	102.42	25.02	stool	Illumina NovaSeq 6000	100048562	32956679
Z.U.KM.59	female	45	Zang	Kunming (Yunnan Province)	Urban	Western	102.42	25.02	stool	Illumina NovaSeq 6000	97650274	32956679
Z.U.KM.6	female	47	Zang	Kunming (Yunnan Province)	Urban	Western	102.42	25.02	stool	Illumina NovaSeq 6000	95076194	32956679
Z.U.KM.60	female	39	Zang	Kunming (Yunnan Province)	Urban	Western	102.42	25.02	stool	Illumina NovaSeq 6000	88794450	32956679
Z.U.KM.61	female	42	Zang	Kunming (Yunnan Province)	Urban	Western	102.42	25.02	stool	Illumina NovaSeq 6000	86204006	32956679
Z.U.KM.62	female	45	Zang	Kunming (Yunnan Province)	Urban	Western	102.42	25.02	stool	Illumina NovaSeq 6000	101581358	32956679
Z.U.KM.63	female	19	Zang	Kunming (Yunnan Province)	Urban	Western	102.42	25.02	stool	Illumina NovaSeq 6000	99199760	32956679
Z.U.KM.64	male	46	Zang	Kunming (Yunnan Province)	Urban	Western	102.42	25.02	stool	Illumina NovaSeq 6000	83411206	32956679
Z.U.KM.65	female	35	Zang	Kunming (Yunnan Province)	Urban	Western	102.42	25.02	stool	Illumina NovaSeq 6000	88092396	32956679
Z.U.KM.66	female	40	Zang	Kunming (Yunnan Province)	Urban	Western	102.42	25.02	stool	Illumina NovaSeq 6000	80136280	32956679
Z.U.KM.67	female	38	Zang	Kunming (Yunnan Province)	Urban	Western	102.42	25.02	stool	Illumina NovaSeq 6000	87013612	32956679
Z.U.KM.68	male	31	Zang	Kunming (Yunnan Province)	Urban	Western	102.42	25.02	stool	Illumina NovaSeq 6000	100330990	32956679
Z.U.KM.69	female	50	Zang	Kunming (Yunnan Province)	Urban	Western	102.42	25.02	stool	Illumina NovaSeq 6000	76291818	32956679
Z.U.KM.7	female	47	Zang	Kunming (Yunnan Province)	Urban	Western	102.42	25.02	stool	Illumina NovaSeq 6000	57208770	32956679
Z.U.KM.70	female	36	Zang	Kunming (Yunnan Province)	Urban	Western	102.42	25.02	stool	Illumina NovaSeq 6000	113589804	32956679
Z.U.KM.71	male	49	Zang	Kunming (Yunnan Province)	Urban	Western	102.42	25.02	stool	Illumina NovaSeq 6000	92389920	32956679
Z.U.KM.72	male	30	Zang	Kunming (Yunnan Province)	Urban	Western	102.42	25.02	stool	Illumina NovaSeq 6000	104468572	32956679
Z.U.KM.73	female	35	Zang	Kunming (Yunnan Province)	Urban	Western	102.42	25.02	stool	Illumina NovaSeq 6000	94843576	32956679
Z.U.KM.74	male	48	Zang	Kunming (Yunnan Province)	Urban	Western	102.42	25.02	stool	Illumina NovaSeq 6000	65922914	32956679
Z.U.KM.75	male	50	Zang	Kunming (Yunnan Province)	Urban	Western	102.42	25.02	stool	Illumina NovaSeq 6000	95529322	32956679
Z.U.KM.76	female	41	Zang	Kunming (Yunnan Province)	Urban	Western	102.42	25.02	stool	Illumina NovaSeq 6000	175917498	32956679
Z.U.KM.77	female	44	Zang	Kunming (Yunnan Province)	Urban	Western	102.42	25.02	stool	Illumina NovaSeq 6000	85283078	32956679
Z.U.KM.78	male	43	Zang	Kunming (Yunnan Province)	Urban	Western	102.42	25.02	stool	Illumina NovaSeq 6000	82931652	32956679
Z.U.KM.79	male	41	Zang	Kunming (Yunnan Province)	Urban	Western	102.42	25.02	stool	Illumina NovaSeq 6000	74096632	32956679
Z.U.KM.8	male	45	Zang	Kunming (Yunnan Province)	Urban	Western	102.42	25.02	stool	Illumina NovaSeq 6000	106473266	32956679
Z.U.KM.80	female	45	Zang	Kunming (Yunnan Province)	Urban	Western	102.42	25.02	stool	Illumina NovaSeq 6000	109686320	32956679
Z.U.KM.81	female	39	Zang	Kunming (Yunnan Province)	Urban	Western	102.42	25.02	stool	Illumina NovaSeq 6000	89930032	32956679
Z.U.KM.82	male	41	Zang	Kunming (Yunnan Province)	Urban	Western	102.42	25.02	stool	Illumina NovaSeq 6000	114828120	32956679
Z.U.KM.9	female	47	Zang	Kunming (Yunnan Province)	Urban	Western	102.42	25.02	stool	Illumina NovaSeq 6000	95015214	32956679
ERR1620322	male	26	NA	Guangzhou (Guangdong Province)	Urban	Eastern	113.15	23.06	stool	Illumina HiSeq 2000	50795702	28655159
ERR1620323	male	44	NA	Guangzhou (Guangdong Province)	Urban	Eastern	113.15	23.06	stool	Illumina HiSeq 2000	52832770	28655159
ERR1620324	male	24	NA	Guangzhou (Guangdong Province)	Urban	Eastern	113.15	23.06	stool	Illumina HiSeq 2000	63394580	28655159
ERR1620325	male	24	NA	Guangzhou (Guangdong Province)	Urban	Eastern	113.15	23.06	stool	Illumina HiSeq 2000	55872218	28655159
ERR1620326	female	22	NA	Guangzhou (Guangdong Province)	Urban	Eastern	113.15	23.06	stool	Illumina HiSeq 2000	65424170	28655159
ERR1620327	male	23	NA	Guangzhou (Guangdong Province)	Urban	Eastern	113.15	23.06	stool	Illumina HiSeq 2000	52817644	28655159
ERR1620328	male	22	NA	Guangzhou (Guangdong Province)	Urban	Eastern	113.15	23.06	stool	Illumina HiSeq 2000	51059888	28655159
ERR1620329	male	24	NA	Guangzhou (Guangdong Province)	Urban	Eastern	113.15	23.06	stool	Illumina HiSeq 2000	39631656	28655159
ERR1620330	male	23	NA	Guangzhou (Guangdong Province)	Urban	Eastern	113.15	23.06	stool	Illumina HiSeq 2000	52943566	28655159
ERR1620331	male	24	NA	Guangzhou (Guangdong Province)	Urban	Eastern	113.15	23.06	stool	Illumina HiSeq 2000	61438504	28655159
ERR1620332	male	24	NA	Guangzhou (Guangdong Province)	Urban	Eastern	113.15	23.06	stool	Illumina HiSeq 2000	63524900	28655159
ERR1620334	male	26	NA	Guangzhou (Guangdong Province)	Urban	Eastern	113.15	23.06	stool	Illumina HiSeq 2000	61817014	28655159
ERR1620335	male	14	NA	Guangzhou (Guangdong Province)	Urban	Eastern	113.15	23.06	stool	Illumina HiSeq 2000	66501944	28655159
ERR1620336	male	13	NA	Guangzhou (Guangdong Province)	Urban	Eastern	113.15	23.06	stool	Illumina HiSeq 2000	63692334	28655159
ERR1620337	male	13	NA	Guangzhou (Guangdong Province)	Urban	Eastern	113.15	23.06	stool	Illumina HiSeq 2000	58220278	28655159
ERR1620338	male	14	NA	Guangzhou (Guangdong Province)	Urban	Eastern	113.15	23.06	stool	Illumina HiSeq 2000	53409772	28655159
ERR1620339	male	13	NA	Guangzhou (Guangdong Province)	Urban	Eastern	113.15	23.06	stool	Illumina HiSeq 2000	61323538	28655159
ERR1620340	male	14	NA	Guangzhou (Guangdong Province)	Urban	Eastern	113.15	23.06	stool	Illumina HiSeq 2000	59649234	28655159
ERR1620341	male	14	NA	Guangzhou (Guangdong Province)	Urban	Eastern	113.15	23.06	stool	Illumina HiSeq 2000	57417546	28655159
ERR1620342	male	13	NA	Guangzhou (Guangdong Province)	Urban	Eastern	113.15	23.06	stool	Illumina HiSeq 2000	59640676	28655159
ERR1620343	male	14	NA	Guangzhou (Guangdong Province)	Urban	Eastern	113.15	23.06	stool	Illumina HiSeq 2000	63345296	28655159
ERR1620344	male	16	NA	Guangzhou (Guangdong Province)	Urban	Eastern	113.15	23.06	stool	Illumina HiSeq 2000	54214004	28655159
ERR1620345	male	16	NA	Guangzhou (Guangdong Province)	Urban	Eastern	113.15	23.06	stool	Illumina HiSeq 2000	66137160	28655159
ERR1620346	male	16	NA	Guangzhou (Guangdong Province)	Urban	Eastern	113.15	23.06	stool	Illumina HiSeq 2000	49578392	28655159
ERR1620347	male	17	NA	Guangzhou (Guangdong Province)	Urban	Eastern	113.15	23.06	stool	Illumina HiSeq 2000	56909576	28655159
ERR1620348	male	16	NA	Guangzhou (Guangdong Province)	Urban	Eastern	113.15	23.06	stool	Illumina HiSeq 2000	56160434	28655159
ERR1620349	male	16	NA	Guangzhou (Guangdong Province)	Urban	Eastern	113.15	23.06	stool	Illumina HiSeq 2000	53836550	28655159
ERR1620350	male	17	NA	Guangzhou (Guangdong Province)	Urban	Eastern	113.15	23.06	stool	Illumina HiSeq 2000	58984614	28655159
ERR1620351	male	16	NA	Guangzhou (Guangdong Province)	Urban	Eastern	113.15	23.06	stool	Illumina HiSeq 2000	50156460	28655159
ERR1620352	male	16	NA	Guangzhou (Guangdong Province)	Urban	Eastern	113.15	23.06	stool	Illumina HiSeq 2000	54768468	28655159
ERR1620353	male	16	NA	Guangzhou (Guangdong Province)	Urban	Eastern	113.15	23.06	stool	Illumina HiSeq 2000	58477804	28655159
ERR1620354	male	17	NA	Guangzhou (Guangdong Province)	Urban	Eastern	113.15	23.06	stool	Illumina HiSeq 2000	54784084	28655159
ERR1620355	male	17	NA	Guangzhou (Guangdong Province)	Urban	Eastern	113.15	23.06	stool	Illumina HiSeq 2000	57325952	28655159
ERR1620356	male	18	NA	Guangzhou (Guangdong Province)	Urban	Eastern	113.15	23.06	stool	Illumina HiSeq 2000	55845854	28655159
ERR1620357	male	20	NA	Guangzhou (Guangdong Province)	Urban	Eastern	113.15	23.06	stool	Illumina HiSeq 2000	52643702	28655159
ERR1620358	male	19	NA	Guangzhou (Guangdong Province)	Urban	Eastern	113.15	23.06	stool	Illumina HiSeq 2000	46716724	28655159
ERR1620359	male	18	NA	Guangzhou (Guangdong Province)	Urban	Eastern	113.15	23.06	stool	Illumina HiSeq 2000	48290708	28655159
ERR1620360	male	18	NA	Guangzhou (Guangdong Province)	Urban	Eastern	113.15	23.06	stool	Illumina HiSeq 2000	44019704	28655159
ERR1620361	male	17	NA	Guangzhou (Guangdong Province)	Urban	Eastern	113.15	23.06	stool	Illumina HiSeq 2000	59989552	28655159
ERR1620362	male	17	NA	Guangzhou (Guangdong Province)	Urban	Eastern	113.15	23.06	stool	Illumina HiSeq 2000	70279710	28655159
ERR1620363	male	19	NA	Guangzhou (Guangdong Province)	Urban	Eastern	113.15	23.06	stool	Illumina HiSeq 2000	63213242	28655159
ERR1620364	male	40	NA	Guangzhou (Guangdong Province)	Urban	Eastern	113.15	23.06	stool	Illumina HiSeq 2000	62993268	28655159
ERR1620365	male	23	NA	Guangzhou (Guangdong Province)	Urban	Eastern	113.15	23.06	stool	Illumina HiSeq 2000	50307842	28655159
ERR1620366	male	17	NA	Guangzhou (Guangdong Province)	Urban	Eastern	113.15	23.06	stool	Illumina HiSeq 2000	41802070	28655159
ERR1620367	male	17	NA	Guangzhou (Guangdong Province)	Urban	Eastern	113.15	23.06	stool	Illumina HiSeq 2000	53110732	28655159
ERR1620368	male	17	NA	Guangzhou (Guangdong Province)	Urban	Eastern	113.15	23.06	stool	Illumina HiSeq 2000	52416674	28655159
ERR1620369	male	19	NA	Guangzhou (Guangdong Province)	Urban	Eastern	113.15	23.06	stool	Illumina HiSeq 2000	59706450	28655159
ERR1620370	male	23	NA	Guangzhou (Guangdong Province)	Urban	Eastern	113.15	23.06	stool	Illumina HiSeq 2000	59244872	28655159
ERR1620372	male	25	NA	Guangzhou (Guangdong Province)	Urban	Eastern	113.15	23.06	stool	Illumina HiSeq 2000	57433576	28655159
ERR1620373	female	39	NA	Guangzhou (Guangdong Province)	Urban	Eastern	113.15	23.06	stool	Illumina HiSeq 2000	53252050	28655159
ERR1620374	male	26	NA	Guangzhou (Guangdong Province)	Urban	Eastern	113.15	23.06	stool	Illumina HiSeq 2000	61845878	28655159
ERR1620375	female	51	NA	Guangzhou (Guangdong Province)	Urban	Eastern	113.15	23.06	stool	Illumina HiSeq 2000	55400112	28655159
ERR1620376	male	24	NA	Guangzhou (Guangdong Province)	Urban	Eastern	113.15	23.06	stool	Illumina HiSeq 2000	53116584	28655159
ERR1620377	male	27	NA	Guangzhou (Guangdong Province)	Urban	Eastern	113.15	23.06	stool	Illumina HiSeq 2000	62044048	28655159
ERR526291	female	40	Han	Hangzhou (Zhejiang Province)	Urban	Eastern	120.15	30.27	stool	Illumina HiSeq 2000	26464776	25079328
ERR527006	male	43	Han	Hangzhou (Zhejiang Province)	Urban	Eastern	120.15	30.27	stool	Illumina HiSeq 2000	13497480	25079328
ERR527007	female	45	Han	Hangzhou (Zhejiang Province)	Urban	Eastern	120.15	30.27	stool	Illumina HiSeq 2000	14850866	25079328
ERR527010	male	60	Han	Hangzhou (Zhejiang Province)	Urban	Eastern	120.15	30.27	stool	Illumina HiSeq 2000	19507562	25079328
ERR527017	female	34	Han	Hangzhou (Zhejiang Province)	Urban	Eastern	120.15	30.27	stool	Illumina HiSeq 2000	16048126	25079328
ERR527018	female	45	Han	Hangzhou (Zhejiang Province)	Urban	Eastern	120.15	30.27	stool	Illumina HiSeq 2000	17219404	25079328
ERR527023	male	58	Han	Hangzhou (Zhejiang Province)	Urban	Eastern	120.15	30.27	stool	Illumina HiSeq 2000	12207228	25079328
ERR527026	male	27	Han	Hangzhou (Zhejiang Province)	Urban	Eastern	120.15	30.27	stool	Illumina HiSeq 2000	15385858	25079328
ERR527027	male	32	Han	Hangzhou (Zhejiang Province)	Urban	Eastern	120.15	30.27	stool	Illumina HiSeq 2000	13191080	25079328
ERR527028	male	38	Han	Hangzhou (Zhejiang Province)	Urban	Eastern	120.15	30.27	stool	Illumina HiSeq 2000	16769050	25079328
ERR527029	male	49	Han	Hangzhou (Zhejiang Province)	Urban	Eastern	120.15	30.27	stool	Illumina HiSeq 2000	13537272	25079328
ERR527030	male	32	Han	Hangzhou (Zhejiang Province)	Urban	Eastern	120.15	30.27	stool	Illumina HiSeq 2000	13186052	25079328
ERR527031	female	32	Han	Hangzhou (Zhejiang Province)	Urban	Eastern	120.15	30.27	stool	Illumina HiSeq 2000	15565724	25079328
ERR527032	male	35	Han	Hangzhou (Zhejiang Province)	Urban	Eastern	120.15	30.27	stool	Illumina HiSeq 2000	10979782	25079328
ERR527033	male	51	Han	Hangzhou (Zhejiang Province)	Urban	Eastern	120.15	30.27	stool	Illumina HiSeq 2000	10159614	25079328
ERR527034	male	54	Han	Hangzhou (Zhejiang Province)	Urban	Eastern	120.15	30.27	stool	Illumina HiSeq 2000	17348846	25079328
ERR527035	female	46	Han	Hangzhou (Zhejiang Province)	Urban	Eastern	120.15	30.27	stool	Illumina HiSeq 2000	22028674	25079328
ERR527036	male	39	Han	Hangzhou (Zhejiang Province)	Urban	Eastern	120.15	30.27	stool	Illumina HiSeq 2000	15381344	25079328
ERR527037	male	47	Han	Hangzhou (Zhejiang Province)	Urban	Eastern	120.15	30.27	stool	Illumina HiSeq 2000	16454610	25079328
ERR527040	male	53	Han	Hangzhou (Zhejiang Province)	Urban	Eastern	120.15	30.27	stool	Illumina HiSeq 2000	14124600	25079328
ERR527041	male	45	Han	Hangzhou (Zhejiang Province)	Urban	Eastern	120.15	30.27	stool	Illumina HiSeq 2000	19399294	25079328
ERR527042	male	69	Han	Hangzhou (Zhejiang Province)	Urban	Eastern	120.15	30.27	stool	Illumina HiSeq 2000	20289320	25079328
ERR527045	male	37	Han	Hangzhou (Zhejiang Province)	Urban	Eastern	120.15	30.27	stool	Illumina HiSeq 2000	17635016	25079328
ERR527046	female	40	Han	Hangzhou (Zhejiang Province)	Urban	Eastern	120.15	30.27	stool	Illumina HiSeq 2000	28366656	25079328
ERR527047	female	38	Han	Hangzhou (Zhejiang Province)	Urban	Eastern	120.15	30.27	stool	Illumina HiSeq 2000	33381484	25079328
ERR527048	male	40	Han	Hangzhou (Zhejiang Province)	Urban	Eastern	120.15	30.27	stool	Illumina HiSeq 2000	29405090	25079328
ERR527051	male	51	Han	Hangzhou (Zhejiang Province)	Urban	Eastern	120.15	30.27	stool	Illumina HiSeq 2000	29961696	25079328
ERR527062	female	46	Han	Hangzhou (Zhejiang Province)	Urban	Eastern	120.15	30.27	stool	Illumina HiSeq 2000	25583166	25079328
ERR527063	male	45	Han	Hangzhou (Zhejiang Province)	Urban	Eastern	120.15	30.27	stool	Illumina HiSeq 2000	32731326	25079328
ERR527064	male	37	Han	Hangzhou (Zhejiang Province)	Urban	Eastern	120.15	30.27	stool	Illumina HiSeq 2000	33269406	25079328
ERR527065	female	41	Han	Hangzhou (Zhejiang Province)	Urban	Eastern	120.15	30.27	stool	Illumina HiSeq 2000	28510830	25079328
ERR527066	female	35	Han	Hangzhou (Zhejiang Province)	Urban	Eastern	120.15	30.27	stool	Illumina HiSeq 2000	45589758	25079328
ERR527067	male	36	Han	Hangzhou (Zhejiang Province)	Urban	Eastern	120.15	30.27	stool	Illumina HiSeq 2000	18765026	25079328
ERR527070	female	40	Han	Hangzhou (Zhejiang Province)	Urban	Eastern	120.15	30.27	stool	Illumina HiSeq 2000	23276568	25079328
ERR527071	male	45	Han	Hangzhou (Zhejiang Province)	Urban	Eastern	120.15	30.27	stool	Illumina HiSeq 2000	28732166	25079328
ERR527072	male	33	Han	Hangzhou (Zhejiang Province)	Urban	Eastern	120.15	30.27	stool	Illumina HiSeq 2000	45347020	25079328
ERR527073	female	33	Han	Hangzhou (Zhejiang Province)	Urban	Eastern	120.15	30.27	stool	Illumina HiSeq 2000	78389872	25079328
ERR527076	female	54	Han	Hangzhou (Zhejiang Province)	Urban	Eastern	120.15	30.27	stool	Illumina HiSeq 2000	55735712	25079328
ERR527077	male	43	Han	Hangzhou (Zhejiang Province)	Urban	Eastern	120.15	30.27	stool	Illumina HiSeq 2000	69081644	25079328
ERR527078	female	54	Han	Hangzhou (Zhejiang Province)	Urban	Eastern	120.15	30.27	stool	Illumina HiSeq 2000	26522234	25079328
ERR527079	female	34	Han	Hangzhou (Zhejiang Province)	Urban	Eastern	120.15	30.27	stool	Illumina HiSeq 2000	47000122	25079328
ERR527080	female	40	Han	Hangzhou (Zhejiang Province)	Urban	Eastern	120.15	30.27	stool	Illumina HiSeq 2000	20930052	25079328
ERR527081	male	48	Han	Hangzhou (Zhejiang Province)	Urban	Eastern	120.15	30.27	stool	Illumina HiSeq 2000	36489660	25079328
ERR527082	female	32	Han	Hangzhou (Zhejiang Province)	Urban	Eastern	120.15	30.27	stool	Illumina HiSeq 2000	24957174	25079328
ERR527085	male	40	Han	Hangzhou (Zhejiang Province)	Urban	Eastern	120.15	30.27	stool	Illumina HiSeq 2000	16494500	25079328
ERR527088	male	38	Han	Hangzhou (Zhejiang Province)	Urban	Eastern	120.15	30.27	stool	Illumina HiSeq 2000	30783984	25079328
ERR527089	male	41	Han	Hangzhou (Zhejiang Province)	Urban	Eastern	120.15	30.27	stool	Illumina HiSeq 2000	52871508	25079328
ERR527090	male	52	Han	Hangzhou (Zhejiang Province)	Urban	Eastern	120.15	30.27	stool	Illumina HiSeq 2000	33118162	25079328
ERR527091	male	50	Han	Hangzhou (Zhejiang Province)	Urban	Eastern	120.15	30.27	stool	Illumina HiSeq 2000	31889240	25079328
ERR527098	male	35	Han	Hangzhou (Zhejiang Province)	Urban	Eastern	120.15	30.27	stool	Illumina HiSeq 2000	23125186	25079328
ERR527101	male	31	Han	Hangzhou (Zhejiang Province)	Urban	Eastern	120.15	30.27	stool	Illumina HiSeq 2000	40216424	25079328
ERR527104	female	43	Han	Hangzhou (Zhejiang Province)	Urban	Eastern	120.15	30.27	stool	Illumina HiSeq 2000	22061158	25079328
ERR527105	female	50	Han	Hangzhou (Zhejiang Province)	Urban	Eastern	120.15	30.27	stool	Illumina HiSeq 2000	54087100	25079328
ERR527106	male	37	Han	Hangzhou (Zhejiang Province)	Urban	Eastern	120.15	30.27	stool	Illumina HiSeq 2000	27808982	25079328
ERR527107	female	50	Han	Hangzhou (Zhejiang Province)	Urban	Eastern	120.15	30.27	stool	Illumina HiSeq 2000	86107946	25079328
ERR527108	female	50	Han	Hangzhou (Zhejiang Province)	Urban	Eastern	120.15	30.27	stool	Illumina HiSeq 2000	56595694	25079328
ERR527113	male	31	Han	Hangzhou (Zhejiang Province)	Urban	Eastern	120.15	30.27	stool	Illumina HiSeq 2000	23076570	25079328
ERR527116	male	52	Han	Hangzhou (Zhejiang Province)	Urban	Eastern	120.15	30.27	stool	Illumina HiSeq 2000	42595506	25079328
ERR527121	male	34	Han	Hangzhou (Zhejiang Province)	Urban	Eastern	120.15	30.27	stool	Illumina HiSeq 2000	77579838	25079328
ERR527122	male	31	Han	Hangzhou (Zhejiang Province)	Urban	Eastern	120.15	30.27	stool	Illumina HiSeq 2000	34152512	25079328
ERR527123	male	62	Han	Hangzhou (Zhejiang Province)	Urban	Eastern	120.15	30.27	stool	Illumina HiSeq 2000	46595842	25079328
ERR527124	female	42	Han	Hangzhou (Zhejiang Province)	Urban	Eastern	120.15	30.27	stool	Illumina HiSeq 2000	36472928	25079328
ERR527125	female	29	Han	Hangzhou (Zhejiang Province)	Urban	Eastern	120.15	30.27	stool	Illumina HiSeq 2000	25464764	25079328
ERR527126	female	43	Han	Hangzhou (Zhejiang Province)	Urban	Eastern	120.15	30.27	stool	Illumina HiSeq 2000	40404404	25079328
ERR527127	male	42	Han	Hangzhou (Zhejiang Province)	Urban	Eastern	120.15	30.27	stool	Illumina HiSeq 2000	29417522	25079328
ERR527128	male	32	Han	Hangzhou (Zhejiang Province)	Urban	Eastern	120.15	30.27	stool	Illumina HiSeq 2000	32804474	25079328
ERR527129	male	33	Han	Hangzhou (Zhejiang Province)	Urban	Eastern	120.15	30.27	stool	Illumina HiSeq 2000	34402466	25079328
ERR527130	male	26	Han	Hangzhou (Zhejiang Province)	Urban	Eastern	120.15	30.27	stool	Illumina HiSeq 2000	29785898	25079328
ERR527131	male	52	Han	Hangzhou (Zhejiang Province)	Urban	Eastern	120.15	30.27	stool	Illumina HiSeq 2000	22549896	25079328
ERR527132	female	36	Han	Hangzhou (Zhejiang Province)	Urban	Eastern	120.15	30.27	stool	Illumina HiSeq 2000	34429468	25079328
ERR527133	male	47	Han	Hangzhou (Zhejiang Province)	Urban	Eastern	120.15	30.27	stool	Illumina HiSeq 2000	25069918	25079328
ERR527134	female	45	Han	Hangzhou (Zhejiang Province)	Urban	Eastern	120.15	30.27	stool	Illumina HiSeq 2000	23494332	25079328
ERR527135	female	40	Han	Hangzhou (Zhejiang Province)	Urban	Eastern	120.15	30.27	stool	Illumina HiSeq 2000	31664400	25079328
ERR527136	male	35	Han	Hangzhou (Zhejiang Province)	Urban	Eastern	120.15	30.27	stool	Illumina HiSeq 2000	54356054	25079328
ERR527137	female	54	Han	Hangzhou (Zhejiang Province)	Urban	Eastern	120.15	30.27	stool	Illumina HiSeq 2000	18518442	25079328
ERR527138	male	35	Han	Hangzhou (Zhejiang Province)	Urban	Eastern	120.15	30.27	stool	Illumina HiSeq 2000	27526244	25079328
ERR527139	male	32	Han	Hangzhou (Zhejiang Province)	Urban	Eastern	120.15	30.27	stool	Illumina HiSeq 2000	18379860	25079328
ERR528330	female	37	Han	Hangzhou (Zhejiang Province)	Urban	Eastern	120.15	30.27	stool	Illumina HiSeq 2000	38788944	25079328
ERR528331	male	25	Han	Hangzhou (Zhejiang Province)	Urban	Eastern	120.15	30.27	stool	Illumina HiSeq 2000	40973540	25079328
ERR528332	female	60	Han	Hangzhou (Zhejiang Province)	Urban	Eastern	120.15	30.27	stool	Illumina HiSeq 2000	66637484	25079328
ERR528333	male	43	Han	Hangzhou (Zhejiang Province)	Urban	Eastern	120.15	30.27	stool	Illumina HiSeq 2000	22775690	25079328
ERR528334	male	45	Han	Hangzhou (Zhejiang Province)	Urban	Eastern	120.15	30.27	stool	Illumina HiSeq 2000	29551406	25079328
ERR528335	male	58	Han	Hangzhou (Zhejiang Province)	Urban	Eastern	120.15	30.27	stool	Illumina HiSeq 2000	20604490	25079328
ERR528336	male	42	Han	Hangzhou (Zhejiang Province)	Urban	Eastern	120.15	30.27	stool	Illumina HiSeq 2000	28107980	25079328
ERR528337	female	39	Han	Hangzhou (Zhejiang Province)	Urban	Eastern	120.15	30.27	stool	Illumina HiSeq 2000	47870404	25079328
ERRmerged1	female	56	Han	Hangzhou (Zhejiang Province)	Urban	Eastern	120.15	30.27	stool	Illumina HiSeq 2000	31233002	25079328
ERRmerged10	female	51	Han	Hangzhou (Zhejiang Province)	Urban	Eastern	120.15	30.27	stool	Illumina HiSeq 2000	30923648	25079328
ERRmerged11	male	36	Han	Hangzhou (Zhejiang Province)	Urban	Eastern	120.15	30.27	stool	Illumina HiSeq 2000	40664902	25079328
ERRmerged12	male	41	Han	Hangzhou (Zhejiang Province)	Urban	Eastern	120.15	30.27	stool	Illumina HiSeq 2000	27412486	25079328
ERRmerged13	male	37	Han	Hangzhou (Zhejiang Province)	Urban	Eastern	120.15	30.27	stool	Illumina HiSeq 2000	32540766	25079328
ERRmerged14	male	58	Han	Hangzhou (Zhejiang Province)	Urban	Eastern	120.15	30.27	stool	Illumina HiSeq 2000	35479614	25079328
ERRmerged15	female	41	Han	Hangzhou (Zhejiang Province)	Urban	Eastern	120.15	30.27	stool	Illumina HiSeq 2000	57318030	25079328
ERRmerged16	male	47	Han	Hangzhou (Zhejiang Province)	Urban	Eastern	120.15	30.27	stool	Illumina HiSeq 2000	25084650	25079328
ERRmerged17	male	37	Han	Hangzhou (Zhejiang Province)	Urban	Eastern	120.15	30.27	stool	Illumina HiSeq 2000	55428808	25079328
ERRmerged18	male	32	Han	Hangzhou (Zhejiang Province)	Urban	Eastern	120.15	30.27	stool	Illumina HiSeq 2000	20283680	25079328
ERRmerged19	female	23	Han	Hangzhou (Zhejiang Province)	Urban	Eastern	120.15	30.27	stool	Illumina HiSeq 2000	29524442	25079328
ERRmerged2	male	56	Han	Hangzhou (Zhejiang Province)	Urban	Eastern	120.15	30.27	stool	Illumina HiSeq 2000	62286784	25079328
ERRmerged20	female	38	Han	Hangzhou (Zhejiang Province)	Urban	Eastern	120.15	30.27	stool	Illumina HiSeq 2000	50002826	25079328
ERRmerged21	male	34	Han	Hangzhou (Zhejiang Province)	Urban	Eastern	120.15	30.27	stool	Illumina HiSeq 2000	15002824	25079328
ERRmerged22	male	70	Han	Hangzhou (Zhejiang Province)	Urban	Eastern	120.15	30.27	stool	Illumina HiSeq 2000	17640096	25079328
ERRmerged23	male	35	Han	Hangzhou (Zhejiang Province)	Urban	Eastern	120.15	30.27	stool	Illumina HiSeq 2000	16229756	25079328
ERRmerged24	male	52	Han	Hangzhou (Zhejiang Province)	Urban	Eastern	120.15	30.27	stool	Illumina HiSeq 2000	18210454	25079328
ERRmerged25	male	56	Han	Hangzhou (Zhejiang Province)	Urban	Eastern	120.15	30.27	stool	Illumina HiSeq 2000	12359416	25079328
ERRmerged26	male	49	Han	Hangzhou (Zhejiang Province)	Urban	Eastern	120.15	30.27	stool	Illumina HiSeq 2000	12365028	25079328
ERRmerged27	male	30	Han	Hangzhou (Zhejiang Province)	Urban	Eastern	120.15	30.27	stool	Illumina HiSeq 2000	11993422	25079328
ERRmerged28	female	42	Han	Hangzhou (Zhejiang Province)	Urban	Eastern	120.15	30.27	stool	Illumina HiSeq 2000	12955868	25079328
ERRmerged29	female	34	Han	Hangzhou (Zhejiang Province)	Urban	Eastern	120.15	30.27	stool	Illumina HiSeq 2000	12232812	25079328
ERRmerged3	female	41	Han	Hangzhou (Zhejiang Province)	Urban	Eastern	120.15	30.27	stool	Illumina HiSeq 2000	37166912	25079328
ERRmerged4	male	46	Han	Hangzhou (Zhejiang Province)	Urban	Eastern	120.15	30.27	stool	Illumina HiSeq 2000	29592746	25079328
ERRmerged5	male	43	Han	Hangzhou (Zhejiang Province)	Urban	Eastern	120.15	30.27	stool	Illumina HiSeq 2000	28435278	25079328
ERRmerged6	male	57	Han	Hangzhou (Zhejiang Province)	Urban	Eastern	120.15	30.27	stool	Illumina HiSeq 2000	42136634	25079328
ERRmerged7	female	49	Han	Hangzhou (Zhejiang Province)	Urban	Eastern	120.15	30.27	stool	Illumina HiSeq 2000	25117382	25079328
ERRmerged8	male	45	Han	Hangzhou (Zhejiang Province)	Urban	Eastern	120.15	30.27	stool	Illumina HiSeq 2000	22241826	25079328
ERRmerged9	female	45	Han	Hangzhou (Zhejiang Province)	Urban	Eastern	120.15	30.27	stool	Illumina HiSeq 2000	34029172	25079328
H.U.HK.1	male	42	Han	Hongkong	Urban	Eastern	114.15	22.15	stool	Illumina NovaSeq 6000	80851220	32956679
H.U.HK.11	male	31	Han	Hongkong	Urban	Eastern	114.15	22.15	stool	Illumina NovaSeq 6000	88273086	32956679
H.U.HK.12	male	68	Han	Hongkong	Urban	Eastern	114.15	22.15	stool	Illumina NovaSeq 6000	90035154	32956679
H.U.HK.13	male	68	Han	Hongkong	Urban	Eastern	114.15	22.15	stool	Illumina NovaSeq 6000	85289764	32956679
H.U.HK.14	female	55	Han	Hongkong	Urban	Eastern	114.15	22.15	stool	Illumina NovaSeq 6000	74462978	32956679
H.U.HK.15	female	36	Han	Hongkong	Urban	Eastern	114.15	22.15	stool	Illumina NovaSeq 6000	85389454	32956679
H.U.HK.16	male	34	Han	Hongkong	Urban	Eastern	114.15	22.15	stool	Illumina NovaSeq 6000	86511100	32956679
H.U.HK.18	male	50	Han	Hongkong	Urban	Eastern	114.15	22.15	stool	Illumina NovaSeq 6000	93871684	32956679
H.U.HK.19	female	36	Han	Hongkong	Urban	Eastern	114.15	22.15	stool	Illumina NovaSeq 6000	69751602	32956679
H.U.HK.2	female	43	Han	Hongkong	Urban	Eastern	114.15	22.15	stool	Illumina NovaSeq 6000	87595886	32956679
H.U.HK.20	male	35	Han	Hongkong	Urban	Eastern	114.15	22.15	stool	Illumina NovaSeq 6000	80358830	32956679
H.U.HK.21	male	26	Han	Hongkong	Urban	Eastern	114.15	22.15	stool	Illumina NovaSeq 6000	81923094	32956679
H.U.HK.22	male	40	Han	Hongkong	Urban	Eastern	114.15	22.15	stool	Illumina NovaSeq 6000	77783996	32956679
H.U.HK.23	male	47	Han	Hongkong	Urban	Eastern	114.15	22.15	stool	Illumina NovaSeq 6000	88108674	32956679
H.U.HK.24	female	33	Han	Hongkong	Urban	Eastern	114.15	22.15	stool	Illumina NovaSeq 6000	89913654	32956679
H.U.HK.25	female	33	Han	Hongkong	Urban	Eastern	114.15	22.15	stool	Illumina NovaSeq 6000	90764752	32956679
H.U.HK.26	male	52	Han	Hongkong	Urban	Eastern	114.15	22.15	stool	Illumina NovaSeq 6000	99935770	32956679
H.U.HK.27	female	32	Han	Hongkong	Urban	Eastern	114.15	22.15	stool	Illumina NovaSeq 6000	87102468	32956679
H.U.HK.29	male	51	Han	Hongkong	Urban	Eastern	114.15	22.15	stool	Illumina NovaSeq 6000	95518176	32956679
H.U.HK.30	male	35	Han	Hongkong	Urban	Eastern	114.15	22.15	stool	Illumina NovaSeq 6000	83710032	32956679
H.U.HK.31	male	29	Han	Hongkong	Urban	Eastern	114.15	22.15	stool	Illumina NovaSeq 6000	86513570	32956679
H.U.HK.32	female	23	Han	Hongkong	Urban	Eastern	114.15	22.15	stool	Illumina NovaSeq 6000	102692474	32956679
H.U.HK.33	male	23	Han	Hongkong	Urban	Eastern	114.15	22.15	stool	Illumina NovaSeq 6000	84855812	32956679
H.U.HK.34	female	22	Han	Hongkong	Urban	Eastern	114.15	22.15	stool	Illumina NovaSeq 6000	63968260	32956679
H.U.HK.35	female	22	Han	Hongkong	Urban	Eastern	114.15	22.15	stool	Illumina NovaSeq 6000	81594334	32956679
H.U.HK.36	female	30	Han	Hongkong	Urban	Eastern	114.15	22.15	stool	Illumina NovaSeq 6000	76853430	32956679
H.U.HK.37	male	46	Han	Hongkong	Urban	Eastern	114.15	22.15	stool	Illumina NovaSeq 6000	98222324	32956679
H.U.HK.38	male	48	Han	Hongkong	Urban	Eastern	114.15	22.15	stool	Illumina NovaSeq 6000	70573842	32956679
H.U.HK.39	female	48	Han	Hongkong	Urban	Eastern	114.15	22.15	stool	Illumina NovaSeq 6000	98667486	32956679
H.U.HK.40	male	46	Han	Hongkong	Urban	Eastern	114.15	22.15	stool	Illumina NovaSeq 6000	107990672	32956679
H.U.HK.41	female	48	Han	Hongkong	Urban	Eastern	114.15	22.15	stool	Illumina NovaSeq 6000	88755624	32956679
H.U.HK.42	female	48	Han	Hongkong	Urban	Eastern	114.15	22.15	stool	Illumina NovaSeq 6000	115141024	32956679
H.U.HK.43	female	21	Han	Hongkong	Urban	Eastern	114.15	22.15	stool	Illumina NovaSeq 6000	82870454	32956679
H.U.HK.44	female	33	Han	Hongkong	Urban	Eastern	114.15	22.15	stool	Illumina NovaSeq 6000	78303252	32956679
H.U.HK.45	male	25	Han	Hongkong	Urban	Eastern	114.15	22.15	stool	Illumina NovaSeq 6000	111869238	32956679
H.U.HK.46	female	22	Han	Hongkong	Urban	Eastern	114.15	22.15	stool	Illumina NovaSeq 6000	86965184	32956679
H.U.HK.47	female	48	Han	Hongkong	Urban	Eastern	114.15	22.15	stool	Illumina NovaSeq 6000	104711810	32956679
H.U.HK.48	male	23	Han	Hongkong	Urban	Eastern	114.15	22.15	stool	Illumina NovaSeq 6000	83227974	32956679
H.U.HK.49	male	21	Han	Hongkong	Urban	Eastern	114.15	22.15	stool	Illumina NovaSeq 6000	85309748	32956679
H.U.HK.5	female	32	Han	Hongkong	Urban	Eastern	114.15	22.15	stool	Illumina NovaSeq 6000	92011782	32956679
H.U.HK.50	male	40	Han	Hongkong	Urban	Eastern	114.15	22.15	stool	Illumina NovaSeq 6000	91036946	32956679
H.U.HK.51	male	21	Han	Hongkong	Urban	Eastern	114.15	22.15	stool	Illumina NovaSeq 6000	98575190	32956679
H.U.HK.52	male	47	Han	Hongkong	Urban	Eastern	114.15	22.15	stool	Illumina NovaSeq 6000	101125414	32956679
H.U.HK.53	male	48	Han	Hongkong	Urban	Eastern	114.15	22.15	stool	Illumina NovaSeq 6000	89409620	32956679
H.U.HK.54	male	50	Han	Hongkong	Urban	Eastern	114.15	22.15	stool	Illumina NovaSeq 6000	90184358	32956679
H.U.HK.55	male	48	Han	Hongkong	Urban	Eastern	114.15	22.15	stool	Illumina NovaSeq 6000	84523490	32956679
H.U.HK.56	female	49	Han	Hongkong	Urban	Eastern	114.15	22.15	stool	Illumina NovaSeq 6000	97108982	32956679
H.U.HK.57	female	46	Han	Hongkong	Urban	Eastern	114.15	22.15	stool	Illumina NovaSeq 6000	114888868	32956679
H.U.HK.58	female	22	Han	Hongkong	Urban	Eastern	114.15	22.15	stool	Illumina NovaSeq 6000	75852096	32956679
H.U.HK.59	female	24	Han	Hongkong	Urban	Eastern	114.15	22.15	stool	Illumina NovaSeq 6000	90241804	32956679
H.U.HK.60	male	25	Han	Hongkong	Urban	Eastern	114.15	22.15	stool	Illumina NovaSeq 6000	94283576	32956679
H.U.HK.61	male	46	Han	Hongkong	Urban	Eastern	114.15	22.15	stool	Illumina NovaSeq 6000	81089506	32956679
H.U.HK.8	male	51	Han	Hongkong	Urban	Eastern	114.15	22.15	stool	Illumina NovaSeq 6000	85955954	32956679
H.U.HK.9	female	31	Han	Hongkong	Urban	Eastern	114.15	22.15	stool	Illumina NovaSeq 6000	110151172	32956679
SRR16100415	NA	NA	NA	Shanghai	Urban	Eastern	121.29	31.14	stool	Illumina NovaSeq 6000	90781634	36475759
SRR16100426	NA	NA	NA	Shanghai	Urban	Eastern	121.29	31.14	stool	Illumina NovaSeq 6000	76336590	36475759
SRR16100428	NA	NA	NA	Shanghai	Urban	Eastern	121.29	31.14	stool	Illumina NovaSeq 6000	85780036	36475759
SRR16100439	NA	NA	NA	Shanghai	Urban	Eastern	121.29	31.14	stool	Illumina NovaSeq 6000	92485534	36475759
SRR16100442	NA	NA	NA	Shanghai	Urban	Eastern	121.29	31.14	stool	Illumina NovaSeq 6000	91626134	36475759
SRR16100444	NA	NA	NA	Shanghai	Urban	Eastern	121.29	31.14	stool	Illumina NovaSeq 6000	83415936	36475759
SRR16100445	NA	NA	NA	Shanghai	Urban	Eastern	121.29	31.14	stool	Illumina NovaSeq 6000	72937356	36475759
SRR16100448	NA	NA	NA	Shanghai	Urban	Eastern	121.29	31.14	stool	Illumina NovaSeq 6000	71189498	36475759
SRR16100451	NA	NA	NA	Shanghai	Urban	Eastern	121.29	31.14	stool	Illumina NovaSeq 6000	66717952	36475759
SRR16100452	NA	NA	NA	Shanghai	Urban	Eastern	121.29	31.14	stool	Illumina NovaSeq 6000	68919758	36475759
SRR16100453	NA	NA	NA	Shanghai	Urban	Eastern	121.29	31.14	stool	Illumina NovaSeq 6000	69362384	36475759
SRR16100454	NA	NA	NA	Shanghai	Urban	Eastern	121.29	31.14	stool	Illumina NovaSeq 6000	68531992	36475759
SRR16100455	NA	NA	NA	Shanghai	Urban	Eastern	121.29	31.14	stool	Illumina NovaSeq 6000	68597750	36475759
SRR16100456	NA	NA	NA	Shanghai	Urban	Eastern	121.29	31.14	stool	Illumina NovaSeq 6000	72556794	36475759
SRR16100461	NA	NA	NA	Shanghai	Urban	Eastern	121.29	31.14	stool	Illumina NovaSeq 6000	93395110	36475759
SRR16100462	NA	NA	NA	Shanghai	Urban	Eastern	121.29	31.14	stool	Illumina NovaSeq 6000	79648718	36475759
SRR16100465	NA	NA	NA	Shanghai	Urban	Eastern	121.29	31.14	stool	Illumina NovaSeq 6000	89575626	36475759
SRR16100467	NA	NA	NA	Shanghai	Urban	Eastern	121.29	31.14	stool	Illumina NovaSeq 6000	89949986	36475759
SRR16100468	NA	NA	NA	Shanghai	Urban	Eastern	121.29	31.14	stool	Illumina NovaSeq 6000	86393136	36475759
SRR16100506	NA	NA	NA	Shanghai	Urban	Eastern	121.29	31.14	stool	Illumina NovaSeq 6000	92454336	36475759
SRR16100508	NA	NA	NA	Shanghai	Urban	Eastern	121.29	31.14	stool	Illumina NovaSeq 6000	78758604	36475759
SRR16100510	NA	NA	NA	Shanghai	Urban	Eastern	121.29	31.14	stool	Illumina NovaSeq 6000	86552296	36475759
SRR16100511	NA	NA	NA	Shanghai	Urban	Eastern	121.29	31.14	stool	Illumina NovaSeq 6000	78914506	36475759
SRR16100514	NA	NA	NA	Shanghai	Urban	Eastern	121.29	31.14	stool	Illumina NovaSeq 6000	89593632	36475759
SRR17790811.lite.1	male	34	NA	Beijing	Urban	Eastern	116.2	39.56	stool	Illumina HiSeq 2000	40269740	36453887
SRR17790812.lite.1	male	34	NA	Beijing	Urban	Eastern	116.2	39.56	stool	Illumina HiSeq 2000	53091030	36453887
SRR17790813.lite.1	male	34	NA	Beijing	Urban	Eastern	116.2	39.56	stool	Illumina HiSeq 2000	47261702	36453887
SRR17790814.lite.1	male	34	NA	Beijing	Urban	Eastern	116.2	39.56	stool	Illumina HiSeq 2000	61810684	36453887
SRR17790815.lite.1	male	34	NA	Beijing	Urban	Eastern	116.2	39.56	stool	Illumina HiSeq 2000	55018192	36453887
SRR17790816.lite.1	male	34	NA	Beijing	Urban	Eastern	116.2	39.56	stool	Illumina HiSeq 2000	60806670	36453887
SRR17790817.lite.1	male	34	NA	Beijing	Urban	Eastern	116.2	39.56	stool	Illumina HiSeq 2000	45195438	36453887
SRR17790818.lite.1	male	34	NA	Beijing	Urban	Eastern	116.2	39.56	stool	Illumina HiSeq 2000	55999606	36453887
SRR17790819.lite.1	male	34	NA	Beijing	Urban	Eastern	116.2	39.56	stool	Illumina HiSeq 2000	57639800	36453887
SRR17790820.lite.1	male	34	NA	Beijing	Urban	Eastern	116.2	39.56	stool	Illumina HiSeq 2000	31089994	36453887
SRR17790821.lite.1	male	34	NA	Beijing	Urban	Eastern	116.2	39.56	stool	Illumina HiSeq 2000	52208868	36453887
SRR17790822.lite.1	male	34	NA	Beijing	Urban	Eastern	116.2	39.56	stool	Illumina HiSeq 2000	59454206	36453887
SRR17790823.lite.1	male	34	NA	Beijing	Urban	Eastern	116.2	39.56	stool	Illumina HiSeq 2000	49838222	36453887
SRR17790824.lite.1	male	34	NA	Beijing	Urban	Eastern	116.2	39.56	stool	Illumina HiSeq 2000	74540920	36453887
SRR17790825.lite.1	male	34	NA	Beijing	Urban	Eastern	116.2	39.56	stool	Illumina HiSeq 2000	36212608	36453887
SRR17790826.lite.1	male	34	NA	Beijing	Urban	Eastern	116.2	39.56	stool	Illumina HiSeq 2000	65434602	36453887
SRR17790827.lite.1	male	34	NA	Beijing	Urban	Eastern	116.2	39.56	stool	Illumina HiSeq 2000	52036758	36453887
SRR17790828.lite.1	male	34	NA	Beijing	Urban	Eastern	116.2	39.56	stool	Illumina HiSeq 2000	32420140	36453887
SRR17790829.lite.1	male	34	NA	Beijing	Urban	Eastern	116.2	39.56	stool	Illumina HiSeq 2000	73322548	36453887
SRR17790830.lite.1	male	34	NA	Beijing	Urban	Eastern	116.2	39.56	stool	Illumina HiSeq 2000	49452032	36453887
SRR17790831.lite.1	male	34	NA	Beijing	Urban	Eastern	116.2	39.56	stool	Illumina HiSeq 2000	41986400	36453887
SRR17790832.lite.1	male	34	NA	Beijing	Urban	Eastern	116.2	39.56	stool	Illumina HiSeq 2000	74886508	36453887
SRR17790833.lite.1	male	34	NA	Beijing	Urban	Eastern	116.2	39.56	stool	Illumina HiSeq 2000	42353788	36453887
SRR17790834.lite.1	male	34	NA	Beijing	Urban	Eastern	116.2	39.56	stool	Illumina HiSeq 2000	50446980	36453887
SRR17790835.lite.1	male	34	NA	Beijing	Urban	Eastern	116.2	39.56	stool	Illumina HiSeq 2000	54342028	36453887
SRR17790836.lite.1	male	34	NA	Beijing	Urban	Eastern	116.2	39.56	stool	Illumina HiSeq 2000	62937278	36453887
SRR17790837.lite.1	male	34	NA	Beijing	Urban	Eastern	116.2	39.56	stool	Illumina HiSeq 2000	37740670	36453887
SRR17790838.lite.1	male	34	NA	Beijing	Urban	Eastern	116.2	39.56	stool	Illumina HiSeq 2000	49688196	36453887
SRR17790839.lite.1	male	34	NA	Beijing	Urban	Eastern	116.2	39.56	stool	Illumina HiSeq 2000	49100766	36453887
SRR17790840.lite.1	male	34	NA	Beijing	Urban	Eastern	116.2	39.56	stool	Illumina HiSeq 2000	44793530	36453887
SRR17790841.lite.1	male	34	NA	Beijing	Urban	Eastern	116.2	39.56	stool	Illumina HiSeq 2000	51112720	36453887
SRR17790842.lite.1	male	34	NA	Beijing	Urban	Eastern	116.2	39.56	stool	Illumina HiSeq 2000	51488422	36453887
SRR17790843.lite.1	male	34	NA	Beijing	Urban	Eastern	116.2	39.56	stool	Illumina HiSeq 2000	62506032	36453887
SRR17790844.lite.1	male	34	NA	Beijing	Urban	Eastern	116.2	39.56	stool	Illumina HiSeq 2000	44061522	36453887
SRR17790845.lite.1	male	34	NA	Beijing	Urban	Eastern	116.2	39.56	stool	Illumina HiSeq 2000	49864292	36453887
SRR17790846.lite.1	male	34	NA	Beijing	Urban	Eastern	116.2	39.56	stool	Illumina HiSeq 2000	39120126	36453887
SRR17790847.lite.1	male	34	NA	Beijing	Urban	Eastern	116.2	39.56	stool	Illumina HiSeq 2000	50909036	36453887
SRR17790848.lite.1	male	34	NA	Beijing	Urban	Eastern	116.2	39.56	stool	Illumina HiSeq 2000	35757262	36453887
SRR17790849.lite.1	male	34	NA	Beijing	Urban	Eastern	116.2	39.56	stool	Illumina HiSeq 2000	46742428	36453887
SRR17790850.lite.1	male	34	NA	Beijing	Urban	Eastern	116.2	39.56	stool	Illumina HiSeq 2000	46456736	36453887
SRR17790851.lite.1	male	34	NA	Beijing	Urban	Eastern	116.2	39.56	stool	Illumina HiSeq 2000	64237528	36453887
SRR17790852.lite.1	male	34	NA	Beijing	Urban	Eastern	116.2	39.56	stool	Illumina HiSeq 2000	57858944	36453887
SRR17790853.lite.1	male	34	NA	Beijing	Urban	Eastern	116.2	39.56	stool	Illumina HiSeq 2000	50534782	36453887
SRR17790854.lite.1	male	34	NA	Beijing	Urban	Eastern	116.2	39.56	stool	Illumina HiSeq 2000	77655532	36453887
SRR17790855.lite.1	male	34	NA	Beijing	Urban	Eastern	116.2	39.56	stool	Illumina HiSeq 2000	37798452	36453887
SRR17790856.lite.1	male	34	NA	Beijing	Urban	Eastern	116.2	39.56	stool	Illumina HiSeq 2000	54065706	36453887
SRR17790857.lite.1	male	34	NA	Beijing	Urban	Eastern	116.2	39.56	stool	Illumina HiSeq 2000	76467630	36453887
SRR17790858.lite.1	male	34	NA	Beijing	Urban	Eastern	116.2	39.56	stool	Illumina HiSeq 2000	103549822	36453887
SRR17790859.lite.1	male	34	NA	Beijing	Urban	Eastern	116.2	39.56	stool	Illumina HiSeq 2000	62854682	36453887
SRR17790860.lite.1	male	34	NA	Beijing	Urban	Eastern	116.2	39.56	stool	Illumina HiSeq 2000	45539272	36453887
SRR17790861.lite.1	male	34	NA	Beijing	Urban	Eastern	116.2	39.56	stool	Illumina HiSeq 2000	73024572	36453887
SRR17790862.lite.1	male	34	NA	Beijing	Urban	Eastern	116.2	39.56	stool	Illumina HiSeq 2000	84157992	36453887
SRR17790863.lite.1	male	34	NA	Beijing	Urban	Eastern	116.2	39.56	stool	Illumina HiSeq 2000	47034698	36453887
SRR17790864.lite.1	male	34	NA	Beijing	Urban	Eastern	116.2	39.56	stool	Illumina HiSeq 2000	52551078	36453887
SRR17790865.lite.1	male	34	NA	Beijing	Urban	Eastern	116.2	39.56	stool	Illumina HiSeq 2000	74138510	36453887
SRR17790866.lite.1	male	34	NA	Beijing	Urban	Eastern	116.2	39.56	stool	Illumina HiSeq 2000	71974364	36453887
SRR17790867.lite.1	male	34	NA	Beijing	Urban	Eastern	116.2	39.56	stool	Illumina HiSeq 2000	64934146	36453887
SRR17790868.lite.1	male	34	NA	Beijing	Urban	Eastern	116.2	39.56	stool	Illumina HiSeq 2000	40878368	36453887
SRR17790869.lite.1	male	34	NA	Beijing	Urban	Eastern	116.2	39.56	stool	Illumina HiSeq 2000	29902346	36453887
SRR17790870.lite.1	male	34	NA	Beijing	Urban	Eastern	116.2	39.56	stool	Illumina HiSeq 2000	64497154	36453887
SRR17790871.lite.1	male	34	NA	Beijing	Urban	Eastern	116.2	39.56	stool	Illumina HiSeq 2000	61825198	36453887
SRR17790872.lite.1	male	34	NA	Beijing	Urban	Eastern	116.2	39.56	stool	Illumina HiSeq 2000	46959694	36453887
SRR17790873.lite.1	male	34	NA	Beijing	Urban	Eastern	116.2	39.56	stool	Illumina HiSeq 2000	49801050	36453887
SRR17790874.lite.1	male	34	NA	Beijing	Urban	Eastern	116.2	39.56	stool	Illumina HiSeq 2000	52975934	36453887
SRR17790875.lite.1	male	34	NA	Beijing	Urban	Eastern	116.2	39.56	stool	Illumina HiSeq 2000	62472656	36453887
SRR17790876.lite.1	male	34	NA	Beijing	Urban	Eastern	116.2	39.56	stool	Illumina HiSeq 2000	67869956	36453887
SRR17790877.lite.1	male	34	NA	Beijing	Urban	Eastern	116.2	39.56	stool	Illumina HiSeq 2000	42976326	36453887
SRR17790878.lite.1	male	34	NA	Beijing	Urban	Eastern	116.2	39.56	stool	Illumina HiSeq 2000	47405332	36453887
SRR17790879.lite.1	male	34	NA	Beijing	Urban	Eastern	116.2	39.56	stool	Illumina HiSeq 2000	65178656	36453887
SRR17790880.lite.1	male	34	NA	Beijing	Urban	Eastern	116.2	39.56	stool	Illumina HiSeq 2000	49341844	36453887
SRR17790881.lite.1	male	34	NA	Beijing	Urban	Eastern	116.2	39.56	stool	Illumina HiSeq 2000	46760722	36453887
SRR17790887.lite.1	male	34	NA	Beijing	Urban	Eastern	116.2	39.56	stool	Illumina HiSeq 2000	79319534	36453887
SRR17790895.lite.1	male	34	NA	Beijing	Urban	Eastern	116.2	39.56	stool	Illumina HiSeq 2000	51718452	36453887
SRR17790897.lite.1	male	34	NA	Beijing	Urban	Eastern	116.2	39.56	stool	Illumina HiSeq 2000	32490308	36453887
SRR17790898.lite.1	male	34	NA	Beijing	Urban	Eastern	116.2	39.56	stool	Illumina HiSeq 2000	32848734	36453887
SRR17790899.lite.1	male	34	NA	Beijing	Urban	Eastern	116.2	39.56	stool	Illumina HiSeq 2000	56539988	36453887
SRR17790913.lite.1	male	34	NA	Beijing	Urban	Eastern	116.2	39.56	stool	Illumina HiSeq 2000	62794272	36453887
SRR17790924.lite.1	male	34	NA	Beijing	Urban	Eastern	116.2	39.56	stool	Illumina HiSeq 2000	13691818	36453887
SRR17790930.lite.1	male	34	NA	Beijing	Urban	Eastern	116.2	39.56	stool	Illumina HiSeq 2000	43933212	36453887
SRR17790931.lite.1	male	34	NA	Beijing	Urban	Eastern	116.2	39.56	stool	Illumina HiSeq 2000	51229484	36453887
SRR17790932.lite.1	male	34	NA	Beijing	Urban	Eastern	116.2	39.56	stool	Illumina HiSeq 2000	41559976	36453887
SRR17790933.lite.1	male	34	NA	Beijing	Urban	Eastern	116.2	39.56	stool	Illumina HiSeq 2000	80166574	36453887
SRR17790934.lite.1	male	34	NA	Beijing	Urban	Eastern	116.2	39.56	stool	Illumina HiSeq 2000	102025488	36453887
SRR17790935.lite.1	male	34	NA	Beijing	Urban	Eastern	116.2	39.56	stool	Illumina HiSeq 2000	40646074	36453887
SRR17790937.lite.1	male	34	NA	Beijing	Urban	Eastern	116.2	39.56	stool	Illumina HiSeq 2000	41517978	36453887
SRR17790938.lite.1	male	34	NA	Beijing	Urban	Eastern	116.2	39.56	stool	Illumina HiSeq 2000	54872826	36453887
SRR17790959.lite.1	male	34	NA	Beijing	Urban	Eastern	116.2	39.56	stool	Illumina HiSeq 2000	49598690	36453887
SRR17790967.lite.1	male	34	NA	Beijing	Urban	Eastern	116.2	39.56	stool	Illumina HiSeq 2000	60440476	36453887
SRR17790969.lite.1	male	34	NA	Beijing	Urban	Eastern	116.2	39.56	stool	Illumina HiSeq 2000	76462850	36453887
SRR17790970.lite.1	male	34	NA	Beijing	Urban	Eastern	116.2	39.56	stool	Illumina HiSeq 2000	41134328	36453887
SRR17790971.lite.1	male	34	NA	Beijing	Urban	Eastern	116.2	39.56	stool	Illumina HiSeq 2000	43488334	36453887
SRR17790972.lite.1	male	34	NA	Beijing	Urban	Eastern	116.2	39.56	stool	Illumina HiSeq 2000	48205524	36453887
SRR17790973.lite.1	male	34	NA	Beijing	Urban	Eastern	116.2	39.56	stool	Illumina HiSeq 2000	3852918	36453887
SRR17790974.lite.1	male	34	NA	Beijing	Urban	Eastern	116.2	39.56	stool	Illumina HiSeq 2000	70022988	36453887
SRR17790975.lite.1	male	34	NA	Beijing	Urban	Eastern	116.2	39.56	stool	Illumina HiSeq 2000	167827602	36453887
SRR17790976.lite.1	male	34	NA	Beijing	Urban	Eastern	116.2	39.56	stool	Illumina HiSeq 2000	44351702	36453887
SRR17790977.lite.1	male	34	NA	Beijing	Urban	Eastern	116.2	39.56	stool	Illumina HiSeq 2000	105576222	36453887
SRR17790978.lite.1	male	34	NA	Beijing	Urban	Eastern	116.2	39.56	stool	Illumina HiSeq 2000	55125434	36453887
SRR17790979.lite.1	male	34	NA	Beijing	Urban	Eastern	116.2	39.56	stool	Illumina HiSeq 2000	40620016	36453887
SRR17790980.lite.1	male	34	NA	Beijing	Urban	Eastern	116.2	39.56	stool	Illumina HiSeq 2000	48634748	36453887
SRR17790981.lite.1	male	34	NA	Beijing	Urban	Eastern	116.2	39.56	stool	Illumina HiSeq 2000	66561948	36453887
SRR17790982.lite.1	male	34	NA	Beijing	Urban	Eastern	116.2	39.56	stool	Illumina HiSeq 2000	28946938	36453887
SRR17790983.lite.1	male	34	NA	Beijing	Urban	Eastern	116.2	39.56	stool	Illumina HiSeq 2000	50193146	36453887
SRR17790984.lite.1	male	34	NA	Beijing	Urban	Eastern	116.2	39.56	stool	Illumina HiSeq 2000	34823916	36453887
SRR17790985.lite.1	male	34	NA	Beijing	Urban	Eastern	116.2	39.56	stool	Illumina HiSeq 2000	21573110	36453887
SRR17790986.lite.1	male	34	NA	Beijing	Urban	Eastern	116.2	39.56	stool	Illumina HiSeq 2000	45570892	36453887
SRR17790987.lite.1	male	61	NA	Wuxi (Jiangsu Province)	Urban	Eastern	120.29	31.56	stool	Illumina HiSeq 2000	49845954	36453887
SRR17790988.lite.1	male	61	NA	Wuxi (Jiangsu Province)	Urban	Eastern	120.29	31.56	stool	Illumina HiSeq 2000	46535284	36453887
SRR17790989.lite.1	male	61	NA	Wuxi (Jiangsu Province)	Urban	Eastern	120.29	31.56	stool	Illumina HiSeq 2000	46671188	36453887
SRR17790990.lite.1	male	61	NA	Wuxi (Jiangsu Province)	Urban	Eastern	120.29	31.56	stool	Illumina HiSeq 2000	50892834	36453887
SRR17790991.lite.1	male	61	NA	Wuxi (Jiangsu Province)	Urban	Eastern	120.29	31.56	stool	Illumina HiSeq 2000	46419712	36453887
SRR17790992.lite.1	male	34	NA	Beijing	Urban	Eastern	116.2	39.56	stool	Illumina HiSeq 2000	42903062	36453887
SRR17790993.lite.1	male	61	NA	Wuxi (Jiangsu Province)	Urban	Eastern	120.29	31.56	stool	Illumina HiSeq 2000	48929822	36453887
SRR17790994.lite.1	male	61	NA	Wuxi (Jiangsu Province)	Urban	Eastern	120.29	31.56	stool	Illumina HiSeq 2000	49700826	36453887
SRR17790995.lite.1	male	61	NA	Wuxi (Jiangsu Province)	Urban	Eastern	120.29	31.56	stool	Illumina HiSeq 2000	50505594	36453887
SRR17790996.lite.1	male	61	NA	Wuxi (Jiangsu Province)	Urban	Eastern	120.29	31.56	stool	Illumina HiSeq 2000	43491104	36453887
SRR17790997.lite.1	male	61	NA	Wuxi (Jiangsu Province)	Urban	Eastern	120.29	31.56	stool	Illumina HiSeq 2000	47307690	36453887
SRR17790998.lite.1	male	61	NA	Wuxi (Jiangsu Province)	Urban	Eastern	120.29	31.56	stool	Illumina HiSeq 2000	50485694	36453887
SRR17790999.lite.1	male	61	NA	Wuxi (Jiangsu Province)	Urban	Eastern	120.29	31.56	stool	Illumina HiSeq 2000	37459640	36453887
SRR17791000.lite.1	male	61	NA	Wuxi (Jiangsu Province)	Urban	Eastern	120.29	31.56	stool	Illumina HiSeq 2000	48685314	36453887
SRR17791001.lite.1	male	61	NA	Wuxi (Jiangsu Province)	Urban	Eastern	120.29	31.56	stool	Illumina HiSeq 2000	49426160	36453887
SRR17791002.lite.1	male	61	NA	Wuxi (Jiangsu Province)	Urban	Eastern	120.29	31.56	stool	Illumina HiSeq 2000	44966718	36453887
SRR17791003.lite.1	male	34	NA	Beijing	Urban	Eastern	116.2	39.56	stool	Illumina HiSeq 2000	47829368	36453887
SRR17791004.lite.1	male	61	NA	Wuxi (Jiangsu Province)	Urban	Eastern	120.29	31.56	stool	Illumina HiSeq 2000	40713542	36453887
SRR17791005.lite.1	male	61	NA	Wuxi (Jiangsu Province)	Urban	Eastern	120.29	31.56	stool	Illumina HiSeq 2000	56223500	36453887
SRR17791006.lite.1	male	61	NA	Wuxi (Jiangsu Province)	Urban	Eastern	120.29	31.56	stool	Illumina HiSeq 2000	39248070	36453887
SRR17791007.lite.1	male	34	NA	Beijing	Urban	Eastern	116.2	39.56	stool	Illumina HiSeq 2000	46621436	36453887
SRR17791008.lite.1	male	61	NA	Wuxi (Jiangsu Province)	Urban	Eastern	120.29	31.56	stool	Illumina HiSeq 2000	36407056	36453887
SRR17791009.lite.1	male	34	NA	Beijing	Urban	Eastern	116.2	39.56	stool	Illumina HiSeq 2000	61088188	36453887
SRR17791010.lite.1	male	34	NA	Beijing	Urban	Eastern	116.2	39.56	stool	Illumina HiSeq 2000	40937468	36453887
SRR17791011.lite.1	male	34	NA	Beijing	Urban	Eastern	116.2	39.56	stool	Illumina HiSeq 2000	47062888	36453887
SRR17791012.lite.1	male	34	NA	Beijing	Urban	Eastern	116.2	39.56	stool	Illumina HiSeq 2000	43435198	36453887
SRR17791013.lite.1	male	34	NA	Beijing	Urban	Eastern	116.2	39.56	stool	Illumina HiSeq 2000	44110692	36453887
SRR17791014.lite.1	male	34	NA	Beijing	Urban	Eastern	116.2	39.56	stool	Illumina HiSeq 2000	41566304	36453887
SRR17791015.lite.1	male	34	NA	Beijing	Urban	Eastern	116.2	39.56	stool	Illumina HiSeq 2000	44970286	36453887
SRR17791016.lite.1	male	34	NA	Beijing	Urban	Eastern	116.2	39.56	stool	Illumina HiSeq 2000	72958000	36453887
SRR17791017.lite.1	male	34	NA	Beijing	Urban	Eastern	116.2	39.56	stool	Illumina HiSeq 2000	63967338	36453887
SRR17791018.lite.1	male	34	NA	Beijing	Urban	Eastern	116.2	39.56	stool	Illumina HiSeq 2000	59631358	36453887
SRR17791019.lite.1	male	34	NA	Beijing	Urban	Eastern	116.2	39.56	stool	Illumina HiSeq 2000	59281006	36453887
SRR17791020.lite.1	male	34	NA	Beijing	Urban	Eastern	116.2	39.56	stool	Illumina HiSeq 2000	50179756	36453887
SRR17791021.lite.1	male	34	NA	Beijing	Urban	Eastern	116.2	39.56	stool	Illumina HiSeq 2000	71892408	36453887
SRR17791022.lite.1	male	34	NA	Beijing	Urban	Eastern	116.2	39.56	stool	Illumina HiSeq 2000	61278862	36453887
SRR17791023.lite.1	male	34	NA	Beijing	Urban	Eastern	116.2	39.56	stool	Illumina HiSeq 2000	58372676	36453887
SRR17791024.lite.1	male	34	NA	Beijing	Urban	Eastern	116.2	39.56	stool	Illumina HiSeq 2000	68593358	36453887
SRR17791025.lite.1	male	34	NA	Beijing	Urban	Eastern	116.2	39.56	stool	Illumina HiSeq 2000	44940412	36453887
SRR17791026.lite.1	male	34	NA	Beijing	Urban	Eastern	116.2	39.56	stool	Illumina HiSeq 2000	46653962	36453887
SRR17791027.lite.1	male	34	NA	Beijing	Urban	Eastern	116.2	39.56	stool	Illumina HiSeq 2000	53689580	36453887
SRR17791028.lite.1	male	34	NA	Beijing	Urban	Eastern	116.2	39.56	stool	Illumina HiSeq 2000	39125030	36453887
SRR17791029.lite.1	male	34	NA	Beijing	Urban	Eastern	116.2	39.56	stool	Illumina HiSeq 2000	64295552	36453887
SRR17791030.lite.1	male	34	NA	Beijing	Urban	Eastern	116.2	39.56	stool	Illumina HiSeq 2000	62704910	36453887
SRR17791031.lite.1	male	34	NA	Beijing	Urban	Eastern	116.2	39.56	stool	Illumina HiSeq 2000	54092458	36453887
SRR17791032.lite.1	male	34	NA	Beijing	Urban	Eastern	116.2	39.56	stool	Illumina HiSeq 2000	48327710	36453887
SRR17791033.lite.1	male	34	NA	Beijing	Urban	Eastern	116.2	39.56	stool	Illumina HiSeq 2000	51586784	36453887
SRR17791034.lite.1	male	34	NA	Beijing	Urban	Eastern	116.2	39.56	stool	Illumina HiSeq 2000	56745836	36453887
SRR17791035.lite.1	male	34	NA	Beijing	Urban	Eastern	116.2	39.56	stool	Illumina HiSeq 2000	50751254	36453887
SRR17791036.lite.1	male	34	NA	Beijing	Urban	Eastern	116.2	39.56	stool	Illumina HiSeq 2000	38322924	36453887
SRR17791037.lite.1	male	34	NA	Beijing	Urban	Eastern	116.2	39.56	stool	Illumina HiSeq 2000	38585878	36453887
SRR17791038.lite.1	male	34	NA	Beijing	Urban	Eastern	116.2	39.56	stool	Illumina HiSeq 2000	47271878	36453887
SRR21777554.lite.1	male	34	NA	Beijing	Urban	Eastern	116.2	39.56	stool	Illumina HiSeq 2000	45986756	36453887
SRR21777555.lite.1	male	34	NA	Beijing	Urban	Eastern	116.2	39.56	stool	Illumina HiSeq 2000	64817248	36453887
SRR21777556.lite.1	male	34	NA	Beijing	Urban	Eastern	116.2	39.56	stool	Illumina HiSeq 2000	93808622	36453887
SRR21777557.lite.1	male	34	NA	Beijing	Urban	Eastern	116.2	39.56	stool	Illumina HiSeq 2000	61232538	36453887
SRR21777558.lite.1	male	34	NA	Beijing	Urban	Eastern	116.2	39.56	stool	Illumina HiSeq 2000	60394098	36453887
SRR21777559.lite.1	male	34	NA	Beijing	Urban	Eastern	116.2	39.56	stool	Illumina HiSeq 2000	63728630	36453887
SRR21777560.lite.1	male	34	NA	Beijing	Urban	Eastern	116.2	39.56	stool	Illumina HiSeq 2000	66085560	36453887
SRR21777561.lite.1	male	34	NA	Beijing	Urban	Eastern	116.2	39.56	stool	Illumina HiSeq 2000	64522630	36453887
SRR21777562.lite.1	male	34	NA	Beijing	Urban	Eastern	116.2	39.56	stool	Illumina HiSeq 2000	50525072	36453887
SRR21777563.lite.1	male	34	NA	Beijing	Urban	Eastern	116.2	39.56	stool	Illumina HiSeq 2000	42319264	36453887
SRR21777564.lite.1	male	34	NA	Beijing	Urban	Eastern	116.2	39.56	stool	Illumina HiSeq 2000	48586486	36453887

## Sheet: Table_S4
Pathways	mean_Eastern	mean_Western	sd_Eastern	sd_Western	se_Eastern	se_Western	P_value	sign
DTDPRHAMSYN-PWY: dTDP-&beta;-L-rhamnose biosynthesis	661.443	572.032	234.694	163.704	11.5207	5.26436	1.5831e-15	***
PWY-1042: glycolysis IV	578.927	612.759	121.378	91.2833	5.95819	2.93547	1.17998e-08	***
PWY-5686: UMP biosynthesis I	554.586	552.616	102.987	103.436	5.05542	3.32628	0.217403	-
PWY-7790: UMP biosynthesis II	554.586	552.493	102.987	103.189	5.05542	3.31835	0.23125	-
PWY-7791: UMP biosynthesis III	554.586	552.093	102.987	104.572	5.05542	3.36282	0.232226	-
VALSYN-PWY: L-valine biosynthesis	551.327	557.515	103.638	75.6373	5.08739	2.43233	0.00538839	**
PWY-7221: guanosine ribonucleotides de novo biosynthesis	537.655	518.96	101.248	81.8922	4.97005	2.63347	0.0432926	*
PWY-6609: adenine and adenosine salvage III	527.795	544.869	95.2248	96.6685	4.6744	3.10865	0.000432191	***
PWY-6386: UDP-N-acetylmuramoyl-pentapeptide biosynthesis II (lysine-containing)	526.94	532.18	95.6627	78.4735	4.6959	2.52354	0.0167497	*
PWY-6387: UDP-N-acetylmuramoyl-pentapeptide biosynthesis I (meso-diaminopimelate containing)	523.689	520.641	97.1328	74.5494	4.76806	2.39735	0.385641	-
PEPTIDOGLYCANSYN-PWY: peptidoglycan biosynthesis I (meso-diaminopimelate containing)	519.189	513.94	96.3294	74.034	4.72862	2.38077	0.768806	-
PWY-6163: chorismate biosynthesis from 3-dehydroquinate	513.645	540.896	112.502	101.668	5.52252	3.26943	1.18877e-07	***
PWY-6385: peptidoglycan biosynthesis III (mycobacteria)	509.195	499.971	88.5383	70.0511	4.34617	2.25269	0.437045	-
PWY-6700: queuosine biosynthesis I (de novo)	502.713	453.256	95.1686	99.5918	4.67164	3.20266	4.29391e-18	***
PWY-7953: UDP-N-acetylmuramoyl-pentapeptide biosynthesis III (meso-diaminopimelate containing)	493.375	488.26	87.9122	77.8399	4.31544	2.50316	0.768525	-
PWY-6151: S-adenosyl-L-methionine salvage I	476.384	523.332	114.417	104.689	5.61651	3.36656	1.08278e-18	***
NONMEVIPP-PWY: methylerythritol phosphate pathway I	475.813	474.433	128.153	103.726	6.29076	3.33562	0.25581	-
TRNA-CHARGING-PWY: tRNA charging	472.709	470.38	96.1673	76.2765	4.72067	2.45289	0.214185	-
PWY-3841: folate transformations II (plants)	470.778	459.862	96.123	81.7809	4.71849	2.6299	0.000525936	***
PWY-7238: sucrose biosynthesis II	467.03	652.932	246.886	186.452	12.1192	5.99588	2.55696e-41	***
PWY-6122: 5-aminoimidazole ribonucleotide biosynthesis II	459.978	480.288	87.3162	71.2388	4.28619	2.29089	4.37532e-07	***
PWY-6277: superpathway of 5-aminoimidazole ribonucleotide biosynthesis	459.978	480.288	87.3162	71.2388	4.28619	2.29089	4.37532e-07	***
ARO-PWY: chorismate biosynthesis I	449.591	509.261	122.03	95.7709	5.99023	3.07978	1.77839e-21	***
PWY-5097: L-lysine biosynthesis VI	441.976	447.632	92.1985	65.7728	4.52584	2.11511	0.246881	-
PWY-5695: inosine 5'-phosphate degradation	439.998	376.992	84.4217	63.9353	4.1441	2.05602	1.14812e-41	***
HISTSYN-PWY: L-histidine biosynthesis	424.699	396.711	80.6432	88.7398	3.95862	2.85368	2.91643e-07	***
PWY-6121: 5-aminoimidazole ribonucleotide biosynthesis I	421.915	461.139	113.812	83.9551	5.58679	2.69981	6.7484e-09	***
COA-PWY-1: superpathway of coenzyme A biosynthesis III (mammals)	416.919	437.611	132.357	97.4964	6.49713	3.13527	0.0393004	*
PWY0-1319: CDP-diacylglycerol biosynthesis II	412.963	434.067	110.193	73.9163	5.40916	2.37699	0.0292484	*
PWY-5667: CDP-diacylglycerol biosynthesis I	412.94	433.998	110.206	73.9345	5.40978	2.37757	0.0301426	*
COA-PWY: coenzyme A biosynthesis I (prokaryotic)	407.982	421.618	121.948	90.753	5.98621	2.91842	0.100997	-
PWY-7851: coenzyme A biosynthesis II (eukaryotic)	406.721	419.812	121.761	90.379	5.97703	2.90639	0.122316	-
PWY-7977: L-methionine biosynthesis IV	400.839	369.865	75.369	77.3606	3.69972	2.48775	3.17879e-12	***
PWY66-429: fatty acid biosynthesis initiation (mitochondria)	398.43	379.855	150.371	95.0107	7.3814	3.05534	2.49633e-08	***
COMPLETE-ARO-PWY: superpathway of aromatic amino acid biosynthesis	388.671	523.535	209.456	104.232	10.2818	3.35188	8.32222e-35	***
ILEUSYN-PWY: L-isoleucine biosynthesis I (from threonine)	381.158	484.507	208.652	80.3212	10.2423	2.58296	6.39862e-22	***
BRANCHED-CHAIN-AA-SYN-PWY: superpathway of branched chain amino acid biosynthesis	378.102	475.5	204.388	80.2136	10.033	2.5795	2.34625e-18	***
1CMET2-PWY: folate transformations III (E. coli)	375.295	374.478	116.347	81.0327	5.71124	2.60583	0.00244308	**
PANTOSYN-PWY: superpathway of coenzyme A biosynthesis I (bacteria)	368.523	364.864	116.967	84.8792	5.74167	2.72953	0.00612831	**
GLYCOGENSYNTH-PWY: glycogen biosynthesis I (from ADP-D-Glucose)	362.437	552.394	221.683	149.102	10.882	4.79479	1.99325e-51	***
PWY-7199: pyrimidine deoxyribonucleosides salvage	362.157	298.135	140.611	107.783	6.90232	3.46607	1.08718e-38	***
PWY0-1586: peptidoglycan maturation (meso-diaminopimelate containing)	358.117	362.945	140.574	139.833	6.9005	4.49673	0.0640727	-
PANTO-PWY: phosphopantothenate biosynthesis I	354.872	332.661	103.431	67.8786	5.07723	2.18283	4.57346e-09	***
PWY-5103: L-isoleucine biosynthesis III	343.247	439.592	195.935	79.0819	9.61808	2.5431	3.53441e-21	***
PWY-2942: L-lysine biosynthesis III	327.099	335.012	151.542	114.709	7.43891	3.6888	0.312235	-
PWY-6123: inosine-5'-phosphate biosynthesis I	307.452	261.87	152.78	117.126	7.4997	3.76652	8.29935e-23	***
PWY-6703: preQ0 biosynthesis	299.169	196.218	156.824	97.6343	7.69818	3.13971	3.97264e-40	***
PWY-724: superpathway of L-lysine, L-threonine and L-methionine biosynthesis II	294.783	357.797	161.569	90.8725	7.93109	2.92226	1.85094e-07	***
PWY-6124: inosine-5'-phosphate biosynthesis II	285.733	237.651	144.372	110.144	7.08694	3.542	9.39453e-24	***
THRESYN-PWY: superpathway of L-threonine biosynthesis	279.992	297.007	133.535	72.3201	6.55499	2.32566	0.00402557	**
CALVIN-PWY: Calvin-Benson-Bassham cycle	276.861	470.178	214.083	94.039	10.5089	3.02409	3.69382e-66	***
ARGSYNBSUB-PWY: L-arginine biosynthesis II (acetyl cycle)	275.331	455.572	219.937	121.024	10.7963	3.89188	5.53178e-47	***
ARGSYN-PWY: L-arginine biosynthesis I (via L-ornithine)	274.072	446.928	214.412	108.34	10.5251	3.48399	1.42383e-45	***
PWY-5973: cis-vaccenate biosynthesis	272.395	126.323	166.772	144.74	8.18654	4.65452	1.10299e-53	***
PWY-6629: superpathway of L-tryptophan biosynthesis	268.306	428.219	205.986	126.064	10.1115	4.05394	4.08969e-45	***
ANAGLYCOLYSIS-PWY: glycolysis III (from glucose)	258.04	439.416	236.441	149.569	11.6064	4.80982	2.32307e-37	***
PWY-7663: gondoate biosynthesis (anaerobic)	255.712	133.036	153.421	143.104	7.53113	4.60192	1.21538e-44	***
TRPSYN-PWY: L-tryptophan biosynthesis	253.577	375.211	175.376	124.066	8.60886	3.9897	2.16521e-34	***
GLUTORN-PWY: L-ornithine biosynthesis I	241.001	415.561	192.567	97.0586	9.45275	3.1212	1.85533e-59	***
PWY-8178: pentose phosphate pathway (non-oxidative branch) II	237.61	451.928	199.143	111.789	9.77554	3.5949	1.41135e-81	***
PWY-5941: glycogen degradation II	237.118	517.808	260.029	155.8	12.7643	5.01018	3.34824e-70	***
PWY-7237: myo-, chiro- and scyllo-inositol degradation	233.427	308.749	151.592	112.712	7.44134	3.62457	1.31627e-21	***
ASPASN-PWY: superpathway of L-aspartate and L-asparagine biosynthesis	230.455	200.005	137.431	89.0337	6.74621	2.86313	2.88721e-11	***
PYRIDNUCSYN-PWY: NAD de novo biosynthesis I (from aspartate)	228.788	263.747	137.527	78.1021	6.75091	2.51159	0.201859	-
PWY0-1296: purine ribonucleosides degradation	225.965	434.379	214.181	108.496	10.5138	3.48901	1.96431e-60	***
PWY-7229: superpathway of adenosine nucleotides de novo biosynthesis I	208.055	148.929	217.213	178.098	10.6626	5.72723	3.35377e-08	***
SER-GLYSYN-PWY: superpathway of L-serine and glycine biosynthesis I	207.713	285.879	155.732	105.863	7.6446	3.40431	1.06562e-14	***
NONOXIPENT-PWY: pentose phosphate pathway (non-oxidative branch) I	206.002	421.45	183.396	125.331	9.00257	4.03039	3.12898e-84	***
PWY-7357: thiamine phosphate formation from pyrithiamine and oxythiamine (yeast)	201.318	341.008	168.93	110.201	8.29245	3.54382	1.28124e-51	***
PWY-6147: 6-hydroxymethyl-dihydropterin diphosphate biosynthesis I	198.658	69.3334	190.917	112.655	9.37175	3.62275	3.52287e-38	***
PWY-7111: pyruvate fermentation to isobutanol (engineered)	185.633	418.238	202.983	108.914	9.96406	3.50243	4.71006e-76	***
RIBOSYN2-PWY: flavin biosynthesis I (bacteria and plants)	183.971	274.504	174.4	119.916	8.56097	3.85624	2.63126e-12	***
PWY-6126: superpathway of adenosine nucleotides de novo biosynthesis II	178.242	122.592	191.409	150.366	9.3959	4.83544	5.1569e-08	***
PWY-6897: thiamine diphosphate salvage II	162.638	229.38	145.88	96.8117	7.16096	3.11325	3.15646e-12	***
PWY-7228: superpathway of guanosine nucleotides de novo biosynthesis I	162.13	114.909	174.432	137.188	8.56251	4.41166	6.46066e-07	***
GLUCOSE1PMETAB-PWY: glucose and glucose-1-phosphate degradation	152.338	280.158	168.762	94.4852	8.2842	3.03844	3.6924e-47	***
PWY-6317: D-galactose degradation I (Leloir pathway)	149.019	334.098	165.149	93.5861	8.10684	3.00953	3.72945e-74	***
PWY-6125: superpathway of guanosine nucleotides de novo biosynthesis II	148.973	96.8014	162.311	121.194	7.96752	3.89732	1.10339e-08	***
PWY-7560: methylerythritol phosphate pathway II	131.69	300.092	210.437	165.256	10.3299	5.31429	5.52956e-30	***
PWY-7220: adenosine deoxyribonucleotides de novo biosynthesis II	121.592	72.9824	140.477	98.6354	6.89576	3.1719	2.17471e-08	***
PWY-7222: guanosine deoxyribonucleotides de novo biosynthesis II	121.592	72.9824	140.477	98.6354	6.89576	3.1719	2.17471e-08	***
RHAMCAT-PWY: L-rhamnose degradation I	117.041	112.3	126.997	93.9103	6.23404	3.01995	0.588357	-
PWY-841: superpathway of purine nucleotides de novo biosynthesis I	113.061	111.391	158.013	142.324	7.75653	4.57683	0.659914	-
PWY-5154: L-arginine biosynthesis III (via N-acetyl-L-citrulline)	110.623	122.718	142.68	145.48	7.00388	4.67833	0.156662	-
PWY-5100: pyruvate fermentation to acetate and lactate II	109.81	290.106	154.362	124.653	7.57733	4.00856	1.21165e-68	***
PWY-6527: stachyose degradation	107.62	315.641	152.95	118.231	7.50801	3.80206	2.51936e-86	***
ARGININE-SYN4-PWY: L-ornithine biosynthesis II	106.381	5.10062	155.478	37.4073	7.6321	1.20294	2.16444e-66	***
HSERMETANA-PWY: L-methionine biosynthesis III	105.693	266.541	149.571	115.339	7.34217	3.70905	9.82164e-59	***
P41-PWY: pyruvate fermentation to acetate and (S)-lactate I	104.186	287.625	155.021	127.904	7.60966	4.11312	3.78583e-68	***
PWY-7208: superpathway of pyrimidine nucleobases salvage	98.51	108.597	125.471	125.973	6.15913	4.05103	0.31729	-
PWY-6936: seleno-amino acid biosynthesis (plants)	93.2062	261.029	143.019	122.507	7.02054	3.93955	4.97816e-66	***
PWY-3001: superpathway of L-isoleucine biosynthesis I	92.6993	271.698	156.558	139.717	7.68515	4.49298	5.62458e-54	***
PWY-6823: molybdopterin biosynthesis	86.8686	259.523	133.78	119.21	6.56699	3.83354	2.92215e-78	***
HISDEG-PWY: L-histidine degradation I	84.1802	12.526	121.93	50.4981	5.98531	1.62391	2.45829e-45	***
OANTIGEN-PWY: O-antigen building blocks biosynthesis (E. coli)	81.528	234.569	149.195	166.088	7.3237	5.34103	3.47119e-44	***
THISYNARA-PWY: superpathway of thiamine diphosphate biosynthesis III (eukaryotes)	72.7554	198.338	111.194	109.463	5.45831	3.5201	9.75056e-57	***
UDPNAGSYN-PWY: UDP-N-acetyl-D-glucosamine biosynthesis I	68.4089	207.777	129.415	149.305	6.35272	4.80131	2.32837e-48	***
PWY-6270: isoprene biosynthesis I	62.8128	265.64	156.482	180.5	7.68139	5.8045	3.73752e-56	***
COBALSYN-PWY: superpathway of adenosylcobalamin salvage from cobinamide I	49.6988	158.597	102.208	108.357	5.01718	3.48452	7.16871e-50	***
PWY-1269: CMP-3-deoxy-D-manno-octulosonate biosynthesis	47.4373	33.0957	108.5	75.5558	5.32607	2.42971	0.482788	-
PWY-6892: thiazole component of thiamine diphosphate biosynthesis I	45.7957	124.923	115.907	140.271	5.68967	4.51081	5.32689e-24	***
PWY-5188: tetrapyrrole biosynthesis I (from glutamate)	37.9858	154.134	86.8885	109.97	4.26519	3.53639	1.87489e-62	***
PWY-7197: pyrimidine deoxyribonucleotide phosphorylation	32.4671	64.8545	72.2667	92.1389	3.54743	2.96299	5.84504e-12	***
PWY-7328: superpathway of UDP-glucose-derived O-antigen building blocks biosynthesis	31.4192	127.682	75	106.457	3.6816	3.42343	5.09325e-50	***
PWY-5030: L-histidine degradation III	30.9853	2.75551	89.6256	27.8552	4.39955	0.895764	1.09477e-18	***
PWY-6628: superpathway of L-phenylalanine biosynthesis	28.1522	88.392	94.4397	148.325	4.63586	4.7698	5.23523e-15	***
PENTOSE-P-PWY: pentose phosphate pathway	27.7225	34.7127	78.8176	94.1351	3.86901	3.02718	0.357305	-
PWY4FS-7: phosphatidylglycerol biosynthesis I (plastidic)	26.2518	77.5782	77.2448	117.481	3.7918	3.77792	1.10011e-15	***
PWY4FS-8: phosphatidylglycerol biosynthesis II (non-plastidic)	26.25	77.5711	77.2391	117.469	3.79152	3.77756	1.10011e-15	***
PWY-6608: guanosine nucleotides degradation III	24.559	90.465	77.0269	119.873	3.7811	3.85486	2.85974e-27	***
PHOSLIPSYN-PWY: superpathway of phospholipid biosynthesis I (bacteria)	24.1286	73.5491	76.983	124.69	3.77895	4.00976	3.26225e-13	***
PWY-5384: sucrose degradation IV (sucrose phosphorylase)	20.4721	68.7262	65.9582	105.451	3.23776	3.39108	5.55489e-19	***
PWY0-162: superpathway of pyrimidine ribonucleotides de novo biosynthesis	19.7893	6.87442	77.5893	42.3433	3.80871	1.36167	0.000588486	***
PYRIDOXSYN-PWY: pyridoxal 5'-phosphate biosynthesis I	19.5128	0.898388	76.9313	14.0439	3.77641	0.451621	6.65296e-12	***
PWY-I9: L-cysteine biosynthesis VI (from L-methionine)	18.0236	71.8091	78.4096	123.531	3.84898	3.97248	4.8948e-19	***
PWY0-845: superpathway of pyridoxal 5'-phosphate biosynthesis and salvage	17.8557	0.84997	68.7774	13.2509	3.37615	0.426119	2.02265e-12	***
PWY-621: sucrose degradation III (sucrose invertase)	17.2218	60.8963	58.2681	98.0166	2.86027	3.152	1.62435e-17	***
PWY-7400: L-arginine biosynthesis IV (archaebacteria)	16.776	73.503	71.9317	151.313	3.53099	4.86591	1.36675e-11	***
GLYCOLYSIS: glycolysis I (from glucose 6-phosphate)	16.3277	30.2101	71.5314	91.2751	3.51134	2.93521	0.00236981	**
PWY-5659: GDP-mannose biosynthesis	14.6607	41.0464	52.9871	73.204	2.60103	2.35408	5.39949e-13	***
GLCMANNANAUT-PWY: superpathway of N-acetylglucosamine, N-acetylmannosamine and N-acetylneuraminate degradation	14.4936	53.4526	55.7039	88.8583	2.7344	2.85749	7.16968e-18	***
PWY-5484: glycolysis II (from fructose 6-phosphate)	14.1003	26.3406	63.4517	81.0244	3.11472	2.60557	0.00197909	**
PWY-8187: L-arginine degradation XIII (reductive Stickland reaction)	13.8274	22.7125	57.3107	72.2932	2.81327	2.32479	0.0222381	*
ANAEROFRUCAT-PWY: homolactic fermentation	13.2246	25.443	62.9817	80.8831	3.09165	2.60103	0.002179	**
PWY-702: L-methionine biosynthesis II	12.4314	51.0302	54.6359	92.4621	2.68197	2.97338	9.82726e-18	***
SALVADEHYPOX-PWY: adenosine nucleotides degradation II	12.1287	48.3581	58.3308	102.99	2.86335	3.31194	1.7708e-14	***
PWY-1861: formaldehyde assimilation II (assimilatory RuMP Cycle)	11.5094	14.698	62.9788	68.6763	3.09151	2.20848	0.263325	-
PWY-7117: C4 photosynthetic carbon assimilation cycle, PEPCK type	11.4121	20.0944	50.9624	68.3125	2.50164	2.19678	0.0170887	*
PWY-4041: &gamma;-glutamyl cycle	10.1189	17.1667	40.3053	49.1812	1.97851	1.58156	0.0011255	**
PWY0-1477: ethanolamine utilization	9.92704	23.4501	52.6311	87.2676	2.58356	2.80634	0.00657332	**
PWY-6901: superpathway of glucose and xylose degradation	9.08733	4.81721	49.3887	35.7451	2.4244	1.14948	0.0852619	-
CITRULBIO-PWY: L-citrulline biosynthesis	8.82669	0.790607	46.3895	14.2624	2.27717	0.458649	7.10172e-07	***
DAPLYSINESYN-PWY: L-lysine biosynthesis I	8.56923	8.42611	51.0381	53.8313	2.50536	1.7311	0.91733	-
LACTOSECAT-PWY: lactose and galactose degradation I	8.44923	24.3401	49.0532	70.0425	2.40793	2.25241	4.78435e-07	***
PWY-6731: starch degradation III	7.91342	18.0011	40.6596	54.5659	1.9959	1.75472	0.000100648	***
PWY-5121: superpathway of geranylgeranyl diphosphate biosynthesis II (via MEP)	6.90607	0.984505	50.084	15.369	2.45853	0.494233	0.00521293	**
P164-PWY: purine nucleobases degradation I (anaerobic)	6.69793	32.6316	39.8721	71.0431	1.95724	2.28459	2.33823e-14	***
SO4ASSIM-PWY: assimilatory sulfate reduction I	6.23648	10.7256	38.7628	47.3992	1.90279	1.52425	0.0244336	*
PWY-7234: inosine-5'-phosphate biosynthesis III	5.85888	15.3644	37.6504	65.8846	1.84818	2.11871	0.00686756	**
PWY-241: C4 photosynthetic carbon assimilation cycle, NADP-ME type	4.79996	7.39279	28.2879	34.2844	1.3886	1.10251	0.136299	-
THISYN-PWY: superpathway of thiamine diphosphate biosynthesis I	4.53471	22.1063	35.5124	65.4906	1.74324	2.10604	2.54432e-08	***
PWY-7282: 4-amino-2-methyl-5-diphosphomethylpyrimidine biosynthesis II	4.37321	2.62526	33.868	26.1193	1.66252	0.839942	0.312457	-
FASYN-ELONG-PWY: fatty acid elongation -- saturated	4.33894	5.64121	33.6853	39.4364	1.65355	1.26819	0.558719	-
PWY-7664: oleate biosynthesis IV (anaerobic)	4.23065	5.33369	32.8874	38.0511	1.61438	1.22364	0.63607	-
PWY0-862: (5Z)-dodecenoate biosynthesis I	4.0966	5.9348	31.9015	44.1015	1.56598	1.41821	0.554271	-
PWY-6282: palmitoleate biosynthesis I (from (5Z)-dodec-5-enoate)	4.08141	5.10867	31.706	36.5512	1.55639	1.17541	0.638259	-
PWY-5989: stearate biosynthesis II (bacteria and plants)	3.9779	3.29923	31.0313	27.2242	1.52326	0.875471	0.846989	-
PWY-4984: urea cycle	3.946	0.214184	29.0787	6.6604	1.42742	0.214184	0.000112787	***
PWY0-1061: superpathway of L-alanine biosynthesis	3.5837	13.5538	30.1803	53.6638	1.48149	1.72571	0.000105744	***
PWY-2941: L-lysine biosynthesis II	3.57995	21.225	32.6656	76.3013	1.60349	2.45369	3.13329e-06	***
PWY-7761: NAD salvage pathway II (PNC IV cycle)	3.3398	33.1592	24.4676	67.1552	1.20107	2.15957	2.32851e-18	***
PWY-7198: pyrimidine deoxyribonucleotides de novo biosynthesis IV	3.16573	6.20128	24.3473	33.5738	1.19516	1.07966	0.0688677	-
METH-ACETATE-PWY: methanogenesis from acetate	3.09423	4.44064	25.8444	28.6542	1.26865	0.921458	0.234475	-
PWY-7356: thiamine diphosphate salvage IV (yeast)	2.99994	3.36292	21.8706	26.5778	1.07359	0.854683	0.869347	-
PWY-7013: (S)-propane-1,2-diol degradation	2.93508	4.9675	27.9578	36.2121	1.37239	1.1645	0.367092	-
PWY-5676: acetyl-CoA fermentation to butanoate II	2.69265	5.59118	20.9662	33.5281	1.02919	1.07819	0.155925	-
PWY-6305: superpathway of putrescine biosynthesis	2.16475	4.75086	25.6698	31.4785	1.26008	1.01228	0.025454	*
PWY-5136: fatty acid &beta;-oxidation II (plant peroxisome)	2.06704	8.31891	24.9294	50.2034	1.22374	1.61443	0.0100019	*
COLANSYN-PWY: colanic acid building blocks biosynthesis	2.06142	21.668	19.0251	55.4153	0.933903	1.78204	1.29289e-12	***
PWY-7312: dTDP-&beta;-D-fucofuranose biosynthesis	2.05251	0	24.3552	0	1.19555	0	0.00814874	**
PWY-7456: &beta;-(1,4)-mannan degradation	2.00173	7.77523	18.5104	31.7561	0.908638	1.02121	0.000105346	***
LIPASYN-PWY: phospholipases	1.89909	8.82268	23	50.752	1.12903	1.63208	0.00325597	**
PWY-7383: anaerobic energy metabolism (invertebrates, cytosol)	1.87338	1.54796	19.325	16.6185	0.948628	0.534414	0.949161	-
SULFATE-CYS-PWY: superpathway of sulfate assimilation and cysteine biosynthesis	1.777	8.63515	20.8739	43.4525	1.02466	1.39734	0.00135261	**
PWY-6902: chitin degradation II (Vibrio)	1.68303	2.58371	17.2267	25.0735	0.845624	0.80631	0.3959	-
NAGLIPASYN-PWY: lipid IVA biosynthesis (E. coli)	1.48693	0	21.4796	0	1.05439	0	0.0308083	*
PWY-8073: lipid IVA biosynthesis (P. putida)	1.48693	0	21.4796	0	1.05439	0	0.0308083	*
P124-PWY: Bifidobacterium shunt	1.48083	1.76009	21.3887	27.3497	1.04993	0.879507	0.934712	-
GLUCONEO-PWY: gluconeogenesis I	1.44749	2.60917	20.8658	25.6864	1.02426	0.826018	0.314162	-
PWY-5005: biotin biosynthesis II	1.42565	6.5343	20.6283	38.2446	1.0126	1.22986	0.00196476	**
PWY0-1297: superpathway of purine deoxyribonucleosides degradation	1.40335	9.88522	20.2264	52.8296	0.992874	1.69888	0.000946886	***
GALACTARDEG-PWY: D-galactarate degradation I	1.35511	9.5889	19.5719	55.3084	0.960745	1.7786	0.00188637	**
GLUCARGALACTSUPER-PWY: superpathway of D-glucarate and D-galactarate degradation	1.35511	9.5889	19.5719	55.3084	0.960745	1.7786	0.00188637	**
PWY0-1298: superpathway of pyrimidine deoxyribonucleosides degradation	1.2887	5.30964	18.5824	36.1035	0.912172	1.16101	0.0196164	*
PWY-6803: phosphatidylcholine acyl editing	1.15967	7.56379	16.7231	46.1179	0.820904	1.48305	0.00302745	**
ORNDEG-PWY: superpathway of ornithine degradation	1.08131	9.50927	15.6461	54.6373	0.768038	1.75702	0.00145708	**
BIOTIN-BIOSYNTHESIS-PWY: biotin biosynthesis I	0.821894	0.439728	16.7433	9.69588	0.821894	0.311798	0.899119	-
PWY-6519: 8-amino-7-oxononanoate biosynthesis I	0.807111	0.775497	16.4421	14.4177	0.807111	0.46364	0.826752	-
PWY-5675: nitrate reduction V (assimilatory)	0.780631	2.73759	15.9027	32.437	0.780631	1.0431	0.276968	-
P161-PWY: acetylene degradation (anaerobic)	0.760395	2.66365	15.4904	31.4602	0.760395	1.01169	0.276474	-
FERMENTATION-PWY: mixed acid fermentation	0.75447	5.23811	15.3697	33.2189	0.75447	1.06825	0.0042847	**
PWY0-301: L-ascorbate degradation I (bacterial, anaerobic)	0.662157	0.229564	13.4892	7.13865	0.662157	0.229564	0.536911	-
PWY-5913: partial TCA cycle (obligate autotrophs)	0.626665	1.22213	12.7661	18.9998	0.626665	0.610993	0.622179	-
GLYCOCAT-PWY: glycogen degradation I	0.616443	6.65079	12.5579	43.7579	0.616443	1.40716	0.00420796	**
PWY-7371: 1,4-dihydroxy-6-naphthoate biosynthesis II	0.6062	3.49098	12.3492	26.2379	0.6062	0.843754	0.0141211	*
PWY-8004: Entner-Doudoroff pathway I	0.515159	1.15192	10.4946	14.1358	0.515159	0.454575	0.279448	-
PWY-7242: D-fructuronate degradation	0.509916	2.3935	10.3878	19.1092	0.509916	0.61451	0.0293167	*
PWY1ZNC-1: assimilatory sulfate reduction IV	0.451776	1.09742	9.20337	12.2444	0.451776	0.393752	0.215904	-
PWY-6353: purine nucleotides degradation II (aerobic)	0.438496	24.2492	8.93285	71.6684	0.438496	2.3047	1.05485e-11	***
PWY-7315: dTDP-N-acetylthomosamine biosynthesis	0.352571	1.21694	7.18242	14.6123	0.352571	0.469899	0.277463	-
PWY-6606: guanosine nucleotides degradation II	0.281896	16.065	5.74267	50.7365	0.281896	1.63158	3.75104e-11	***
PWY-6292: superpathway of L-cysteine biosynthesis (mammalian)	0.269388	0.926846	5.48785	10.4626	0.269388	0.336454	0.214342	-
PWY-6630: superpathway of L-tyrosine biosynthesis	0	8.06884	0	45.9516	0	1.4777	0.000226532	***
P461-PWY: hexitol fermentation to lactate, formate, ethanol and acetate	0	7.19139	0	49.6832	0	1.5977	0.00249517	**
PWY66-409: superpathway of purine nucleotide salvage	0	5.61843	0	44.5029	0	1.43112	0.00842097	**
PWY3O-4107: NAD salvage pathway V (PNC V cycle)	0	5.45124	0	38.4232	0	1.23561	0.00317797	**
PWY-5345: superpathway of L-methionine biosynthesis (by sulfhydrylation)	0	5.28675	0	32.756	0	1.05336	0.000952548	***
PWY-5347: superpathway of L-methionine biosynthesis (transsulfuration)	0	2.52008	0	29.7548	0	0.956848	0.0823846	-
PWY-5981: CDP-diacylglycerol biosynthesis III	0	2.50984	0	28.4267	0	0.914141	0.063223	-
METSYN-PWY: superpathway of L-homoserine and L-methionine biosynthesis	0	2.50927	0	29.6001	0	0.951874	0.0823846	-
MET-SAM-PWY: superpathway of S-adenosyl-L-methionine biosynthesis	0	2.41071	0	28.3397	0	0.911344	0.0823846	-
PWY-7118: chitin deacetylation	0	2.19822	0	26.3587	0	0.847639	0.0823846	-
PWY-7185: UTP and CTP dephosphorylation I	0	2.11744	0	25.6515	0	0.824896	0.0823846	-
HOMOSER-METSYN-PWY: L-methionine biosynthesis I	0	2.10099	0	24.8783	0	0.800034	0.0823846	-
GOLPDLCAT-PWY: superpathway of glycerol degradation to 1,3-propanediol	0	1.94159	0	15.939	0	0.512562	0.0107686	*
PWY-5367: petroselinate biosynthesis	0	1.89373	0	23.1359	0	0.743999	0.0487218	*
PYRIDNUCSAL-PWY: NAD salvage pathway I (PNC VI cycle)	0	1.87152	0	19.7255	0	0.634331	0.0487218	*
FUCCAT-PWY: fucose degradation	0	1.57383	0	20.5817	0	0.661863	0.107927	-
GLUCUROCAT-PWY: superpathway of &beta;-D-glucuronosides degradation	0	1.2936	0	14.9312	0	0.480156	0.063223	-
PWY-6531: mannitol cycle	0	1.23687	0	19.257	0	0.619264	0.189644	-
PWY-6507: 4-deoxy-L-threo-hex-4-enopyranuronate degradation	0	1.00738	0	12.0512	0	0.38754	0.0823846	-
ARG+POLYAMINE-SYN: superpathway of arginine and polyamine biosynthesis	0	0.97964	0	15.3026	0	0.492098	0.189644	-
PWY-7210: pyrimidine deoxyribonucleotides biosynthesis from CTP	0	0.95913	0	15.4037	0	0.49535	0.189644	-
PWY-7184: pyrimidine deoxyribonucleotides de novo biosynthesis I	0	0.947534	0	15.1902	0	0.488485	0.189644	-
HEMESYN2-PWY: heme b biosynthesis II (oxygen-independent)	0	0.862809	0	15.5583	0	0.500321	0.256167	-
GALACTUROCAT-PWY: D-galacturonate degradation I	0	0.835513	0	10.8845	0	0.35002	0.107927	-
PWY-5497: purine nucleobases degradation II (anaerobic)	0	0.734979	0	10.3823	0	0.333874	0.142381	-
PWY-622: starch biosynthesis	0	0.716312	0	15.7726	0	0.507212	0.354034	-
POLYAMSYN-PWY: superpathway of polyamine biosynthesis I	0	0.713657	0	11.2129	0	0.360583	0.189644	-
PWY-7323: superpathway of GDP-mannose-derived O-antigen building blocks biosynthesis	0	0.676126	0	9.56402	0	0.307558	0.142381	-
PWY-6470: peptidoglycan biosynthesis V (&beta;-lactam resistance)	0	0.654007	0	11.8103	0	0.379793	0.256167	-
HCAMHPDEG-PWY: 3-phenylpropanoate and 3-(3-hydroxyphenyl)propanoate degradation to 2-hydroxypentadienoate	0	0.648597	0	14.401	0	0.463104	0.354034	-
PWY-6690: cinnamate and 3-hydroxycinnamate degradation to 2-hydroxypentadienoate	0	0.648597	0	14.401	0	0.463104	0.354034	-
PWY-6545: pyrimidine deoxyribonucleotides de novo biosynthesis III	0	0.646555	0	11.9874	0	0.385488	0.256167	-
PWY-5180: toluene degradation I (aerobic) (via o-cresol)	0	0.636292	0	14.1819	0	0.45606	0.354034	-
POLYISOPRENSYN-PWY: polyisoprenoid biosynthesis (E. coli)	0	0.630671	0	14.0075	0	0.450451	0.354034	-
PWY-6859: all-trans-farnesol biosynthesis	0	0.575546	0	13.0072	0	0.418282	0.354034	-
PWY-822: fructan biosynthesis	0	0.488937	0	8.83551	0	0.284131	0.256167	-
PWY0-1241: ADP-L-glycero-&beta;-D-manno-heptose biosynthesis	0	0.432629	0	7.90696	0	0.254271	0.256167	-
PWY0-1277: 3-phenylpropanoate and 3-(3-hydroxyphenyl)propanoate degradation	0	0.400402	0	12.4512	0	0.400402	0.5124	-
FOLSYN-PWY: superpathway of tetrahydrofolate biosynthesis and salvage	0	0.395194	0	12.2892	0	0.395194	0.5124	-
PWY-6612: superpathway of tetrahydrofolate biosynthesis	0	0.377181	0	11.7291	0	0.377181	0.5124	-
PWY0-1479: tRNA processing	0	0.339344	0	7.52857	0	0.242102	0.354034	-
PWY-5723: Rubisco shunt	0	0.318036	0	9.88985	0	0.318036	0.5124	-
PWY-8131: 5'-deoxyadenosine degradation II	0	0.291378	0	6.40523	0	0.205978	0.354034	-
GALACTITOLCAT-PWY: galactitol degradation	0	0.259246	0	8.06168	0	0.259246	0.5124	-
PPGPPMET-PWY: ppGpp metabolism	0	0.246111	0	5.98368	0	0.192422	0.354034	-
P125-PWY: superpathway of (R,R)-butanediol biosynthesis	0	0.239638	0	7.45193	0	0.239638	0.5124	-
PWY-7345: superpathway of anaerobic sucrose degradation	0	0.23802	0	7.40161	0	0.23802	0.5124	-
PWY-6895: superpathway of thiamine diphosphate biosynthesis II	0	0.205025	0	6.37558	0	0.205025	0.5124	-
PWY-821: superpathway of sulfur amino acid biosynthesis (Saccharomyces cerevisiae)	0	0.203815	0	6.33795	0	0.203815	0.5124	-
PWY-6588: pyruvate fermentation to acetone	0	0.15385	0	4.78422	0	0.15385	0.5124	-
PWY-6549: L-glutamine biosynthesis III	0	0.108996	0	3.3894	0	0.108996	0.5124	-
P185-PWY: formaldehyde assimilation III (dihydroxyacetone cycle)	0	0.0973695	0	3.02786	0	0.0973695	0.5124	-
PWY-7511: protein ubiquitination	0	0.0896725	0	2.78851	0	0.0896725	0.5124	-
PWY-6590: superpathway of Clostridium acetobutylicum acidogenic fermentation	0	0.0891834	0	2.7733	0	0.0891834	0.5124	-
CENTFERM-PWY: pyruvate fermentation to butanoate	0	0.0702727	0	2.18524	0	0.0702727	0.5124	-

## Sheet: Table_S5
Phyla	mean_Eastern	mean_Western	sd_Eastern	sd_Western	se_Eastern	se_Western	P_value	sign
Firmicutes	47.6411	75.2998	24.6643	18.7554	1.21072	0.603132	5.0977e-74	***
Bacteroidota	45.7055	16.605	26.3477	18.2378	1.29336	0.586487	1.50835e-70	***
Proteobacteria	3.36021	2.87889	4.22177	6.33388	0.207238	0.203684	7.16453e-14	***
Actinobacteria	2.40943	4.3437	5.71285	6.52557	0.280433	0.209848	2.38454e-49	***
Fusobacteria	0.27422	0.216289	1.26563	1.28155	0.0621271	0.041212	0.194258	-
Verrucomicrobia	0.238668	0.258567	0.861453	1.37892	0.0422871	0.0443431	0.935799	-
Candidatus_Melainabacteria	0.156005	0.119475	1.03354	0.504781	0.0507344	0.0162327	1.70883e-11	***
Lentisphaerae	0.0744676	0.00885181	0.333624	0.0821054	0.016377	0.00264033	1.95089e-09	***
Euryarchaeota	0.0227358	0.198973	0.206519	0.758136	0.0101376	0.02438	1.33696e-25	***
Tenericutes	0.0210528	0.0148765	0.162101	0.176412	0.00795722	0.00567303	0.098804	-
Synergistetes	0.0156853	0.00329913	0.0978338	0.0178005	0.00480247	0.000572426	0.00441122	**
Elusimicrobia	0.0129283	0.00122685	0.217862	0.0283959	0.0106944	0.000913149	0.377484	-
Candidatus_Saccharibacteria	0.00885063	0.0154282	0.030573	0.0388787	0.00150077	0.00125025	6.82973e-21	***
Candidatus_Thermoplasmatota	0.00572236	0.00106798	0.0923752	0.0284017	0.00453452	0.000913337	0.218767	-
Ascomycota	4.61928e-05	0.0055206	0.000600922	0.0651542	2.94981e-05	0.00209522	1.563e-06	***
Candidatus_Absconditabacteria	1.06747e-05	0	0.00021746	0	1.06747e-05	0	0.126892	-
Spirochaetes	4.45783e-06	0.00325014	9.08129e-05	0.0481799	4.45783e-06	0.00154936	0.0768926	-
Candidatus_Gracilibacteria	0	4.1365e-07	0	1.28631e-05	0	4.1365e-07	0.5124	-
Chlamydiae	0	2.01655e-06	0	4.67203e-05	0	1.50242e-06	0.354034	-
Chloroflexi	0	4.788e-06	0	9.20062e-05	0	2.95872e-06	0.189644	-
Cyanobacteria	0	1.10134e-05	0	0.000262309	0	8.43528e-06	0.256167	-
Deinococcus_Thermus	0	6.78594e-05	0	0.00135496	0	4.35727e-05	0.189644	-
Fibrobacteres	0	8.89349e-07	0	2.76557e-05	0	8.89349e-07	0.5124	-
Fornicata	0	0.000110517	0	0.00304689	0	9.79813e-05	0.256167	-

## Sheet: Table_S6
Indicator species	Group	IndVal	P-value	FDR	Potential pathogens	Taxonomy
Akkermansia_sp_KLE1798	Western	0.0175801	0.038	0.0399209	No	k__Bacteria|p__Verrucomicrobia|c__Verrucomicrobiae|o__Verrucomicrobiales|f__Akkermansiaceae|g__Akkermansia|s__Akkermansia_sp_KLE1798
Megamonas_funiformis	Western	0.350006	0.001	0.00191968	No	k__Bacteria|p__Firmicutes|c__Negativicutes|o__Selenomonadales|f__Selenomonadaceae|g__Megamonas|s__Megamonas_funiformis
Phascolarctobacterium_faecium	Eastern	0.556343	0.001	0.00191968	No	k__Bacteria|p__Firmicutes|c__Negativicutes|o__Acidaminococcales|f__Acidaminococcaceae|g__Phascolarctobacterium|s__Phascolarctobacterium_faecium
Ruminococcus_gnavus	Western	0.671381	0.001	0.00191968	No	k__Bacteria|p__Firmicutes|c__Clostridia|o__Eubacteriales|f__Lachnospiraceae|g__Mediterraneibacter|s__Ruminococcus_gnavus
GGB87445_SGB15180	Western	0.141761	0.001	0.00191968	No	k__Bacteria|p__Firmicutes|c__CFGB79294|o__OFGB79294|f__FGB79294|g__GGB87445|s__GGB87445_SGB15180
Ligilactobacillus_salivarius	Western	0.162449	0.001	0.00191968	No	k__Bacteria|p__Firmicutes|c__Bacilli|o__Lactobacillales|f__Lactobacillaceae|g__Ligilactobacillus|s__Ligilactobacillus_salivarius
Lachnospira_eligens	Eastern	0.520745	0.008	0.0110841	No	k__Bacteria|p__Firmicutes|c__Clostridia|o__Eubacteriales|f__Lachnospiraceae|g__Lachnospira|s__Lachnospira_eligens
GGB3256_SGB4303	Western	0.271396	0.013	0.0166595	No	k__Bacteria|p__Firmicutes|c__CFGB14936|o__OFGB14936|f__FGB14936|g__GGB3256|s__GGB3256_SGB4303
Blautia_faecis	Western	0.697197	0.001	0.00191968	No	k__Bacteria|p__Firmicutes|c__Clostridia|o__Eubacteriales|f__Lachnospiraceae|g__Blautia|s__Blautia_faecis
Brotolimicola_acetigignens	Eastern	0.59696	0.001	0.00191968	No	k__Bacteria|p__Firmicutes|c__Clostridia|o__Eubacteriales|f__Lachnospiraceae|g__Brotolimicola|s__Brotolimicola_acetigignens
Mogibacterium_kristiansenii	Western	0.169478	0.001	0.00191968	No	k__Bacteria|p__Firmicutes|c__Clostridia|o__Eubacteriales|f__Eubacteriales_Family_XIII_Incertae_Sedis|g__Mogibacterium|s__Mogibacterium_kristiansenii
Streptococcus_gallolyticus	Western	0.1899	0.001	0.00191968	Yes	k__Bacteria|p__Firmicutes|c__Bacilli|o__Lactobacillales|f__Streptococcaceae|g__Streptococcus|s__Streptococcus_gallolyticus
Bifidobacterium_pseudocatenulatum	Western	0.404213	0.001	0.00191968	No	k__Bacteria|p__Actinobacteria|c__Actinomycetia|o__Bifidobacteriales|f__Bifidobacteriaceae|g__Bifidobacterium|s__Bifidobacterium_pseudocatenulatum
Bifidobacterium_dentium	Western	0.177598	0.002	0.00343268	No	k__Bacteria|p__Actinobacteria|c__Actinomycetia|o__Bifidobacteriales|f__Bifidobacteriaceae|g__Bifidobacterium|s__Bifidobacterium_dentium
Clostridium_innocuum	Western	0.447061	0.001	0.00191968	No	k__Bacteria|p__Firmicutes|c__Erysipelotrichia|o__Erysipelotrichales|f__Erysipelotrichaceae|g__Erysipelatoclostridium|s__Clostridium_innocuum
GGB3304_SGB4365	Western	0.157869	0.001	0.00191968	No	k__Bacteria|p__Firmicutes|c__CFGB1354|o__OFGB1354|f__FGB1354|g__GGB3304|s__GGB3304_SGB4365
GGB9642_SGB15119	Western	0.268201	0.001	0.00191968	No	k__Bacteria|p__Firmicutes|c__Clostridia|o__Eubacteriales|f__Oscillospiraceae|g__GGB9642|s__GGB9642_SGB15119
Ruminococcus_sp_AF13_28	Western	0.730635	0.001	0.00191968	No	k__Bacteria|p__Firmicutes|c__Clostridia|o__Eubacteriales|f__Oscillospiraceae|g__Ruminococcus|s__Ruminococcus_sp_AF13_28
Methanosphaera_stadtmanae	Western	0.111414	0.001	0.00191968	No	k__Archaea|p__Euryarchaeota|c__Methanobacteria|o__Methanobacteriales|f__Methanobacteriaceae|g__Methanosphaera|s__Methanosphaera_stadtmanae
Clostridium_SGB6179	Western	0.62922	0.001	0.00191968	No	k__Bacteria|p__Firmicutes|c__Clostridia|o__Eubacteriales|f__Clostridiaceae|g__Clostridium|s__Clostridium_SGB6179
GGB9730_SGB15291	Western	0.51681	0.001	0.00191968	No	k__Bacteria|p__Firmicutes|c__Clostridia|o__Eubacteriales|f__Oscillospiraceae|g__GGB9730|s__GGB9730_SGB15291
GGB3653_SGB4964	Western	0.333358	0.001	0.00191968	No	k__Bacteria|p__Firmicutes|c__Clostridia|o__Eubacteriales|f__Lachnospiraceae|g__GGB3653|s__GGB3653_SGB4964
Eggerthella_lenta	Western	0.513377	0.001	0.00191968	No	k__Bacteria|p__Actinobacteria|c__Coriobacteriia|o__Eggerthellales|f__Eggerthellaceae|g__Eggerthella|s__Eggerthella_lenta
Methanobrevibacter_smithii	Western	0.249208	0.001	0.00191968	No	k__Archaea|p__Euryarchaeota|c__Methanobacteria|o__Methanobacteriales|f__Methanobacteriaceae|g__Methanobrevibacter|s__Methanobrevibacter_smithii
Gemmiger_SGB15295	Western	0.346367	0.001	0.00191968	No	k__Bacteria|p__Firmicutes|c__Clostridia|o__Eubacteriales|f__Eubacteriales_unclassified|g__Gemmiger|s__Gemmiger_SGB15295
GGB9634_SGB15095	Western	0.152804	0.002	0.00343268	No	k__Bacteria|p__Firmicutes|c__Clostridia|o__Eubacteriales|f__Oscillospiraceae|g__GGB9634|s__GGB9634_SGB15095
GGB9608_SGB15041	Western	0.194213	0.001	0.00191968	No	k__Bacteria|p__Firmicutes|c__Clostridia|o__Eubacteriales|f__Oscillospiraceae|g__GGB9608|s__GGB9608_SGB15041
Adlercreutzia_equolifaciens	Western	0.586122	0.001	0.00191968	No	k__Bacteria|p__Actinobacteria|c__Coriobacteriia|o__Eggerthellales|f__Eggerthellaceae|g__Adlercreutzia|s__Adlercreutzia_equolifaciens
Streptococcus_thermophilus	Western	0.323224	0.001	0.00191968	Yes	k__Bacteria|p__Firmicutes|c__Bacilli|o__Lactobacillales|f__Streptococcaceae|g__Streptococcus|s__Streptococcus_thermophilus
Agathobaculum_butyriciproducens	Western	0.669499	0.001	0.00191968	No	k__Bacteria|p__Firmicutes|c__Clostridia|o__Eubacteriales|f__Oscillospiraceae|g__Agathobaculum|s__Agathobaculum_butyriciproducens
Lactobacillus_gasseri	Western	0.0926017	0.001	0.00191968	No	k__Bacteria|p__Firmicutes|c__Bacilli|o__Lactobacillales|f__Lactobacillaceae|g__Lactobacillus|s__Lactobacillus_gasseri
Clostridium_sp_AM22_11AC	Western	0.542714	0.002	0.00343268	No	k__Bacteria|p__Firmicutes|c__Clostridia|o__Eubacteriales|f__Clostridiaceae|g__Clostridium|s__Clostridium_sp_AM22_11AC
Bilophila_wadsworthia	Eastern	0.625722	0.001	0.00191968	No	k__Bacteria|p__Proteobacteria|c__Deltaproteobacteria|o__Desulfovibrionales|f__Desulfovibrionaceae|g__Bilophila|s__Bilophila_wadsworthia
GGB9715_SGB15260	Western	0.405806	0.001	0.00191968	No	k__Bacteria|p__Firmicutes|c__Clostridia|o__Eubacteriales|f__Oscillospiraceae|g__GGB9715|s__GGB9715_SGB15260
Streptococcus_australis	Western	0.620885	0.001	0.00191968	Yes	k__Bacteria|p__Firmicutes|c__Bacilli|o__Lactobacillales|f__Streptococcaceae|g__Streptococcus|s__Streptococcus_australis
Coprococcus_catus	Western	0.647579	0.001	0.00191968	No	k__Bacteria|p__Firmicutes|c__Clostridia|o__Eubacteriales|f__Lachnospiraceae|g__Coprococcus|s__Coprococcus_catus
Eubacterium_callanderi	Western	0.0888762	0.001	0.00191968	No	k__Bacteria|p__Firmicutes|c__Clostridia|o__Eubacteriales|f__Eubacteriaceae|g__Eubacterium|s__Eubacterium_callanderi
Coprococcus_eutactus	Western	0.415488	0.001	0.00191968	No	k__Bacteria|p__Firmicutes|c__Clostridia|o__Eubacteriales|f__Lachnospiraceae|g__Coprococcus|s__Coprococcus_eutactus
GGB9640_SGB15115	Western	0.208938	0.001	0.00191968	No	k__Bacteria|p__Firmicutes|c__Clostridia|o__Eubacteriales|f__Oscillospiraceae|g__GGB9640|s__GGB9640_SGB15115
Ruminococcus_callidus	Western	0.2639	0.014	0.0175874	No	k__Bacteria|p__Firmicutes|c__Clostridia|o__Eubacteriales|f__Oscillospiraceae|g__Ruminococcus|s__Ruminococcus_callidus
Streptococcus_salivarius	Western	0.674249	0.001	0.00191968	Yes	k__Bacteria|p__Firmicutes|c__Bacilli|o__Lactobacillales|f__Streptococcaceae|g__Streptococcus|s__Streptococcus_salivarius
Streptococcus_gordonii	Western	0.371274	0.001	0.00191968	Yes	k__Bacteria|p__Firmicutes|c__Bacilli|o__Lactobacillales|f__Streptococcaceae|g__Streptococcus|s__Streptococcus_gordonii
Romboutsia_timonensis	Western	0.68883	0.001	0.00191968	No	k__Bacteria|p__Firmicutes|c__Clostridia|o__Eubacteriales|f__Peptostreptococcaceae|g__Romboutsia|s__Romboutsia_timonensis
GGB35068_SGB47850	Western	0.584487	0.001	0.00191968	No	k__Bacteria|p__Firmicutes|c__Clostridia|o__Eubacteriales|f__Eubacteriaceae|g__GGB35068|s__GGB35068_SGB47850
Erysipelatoclostridium_ramosum	Western	0.235628	0.02	0.0236341	No	k__Bacteria|p__Firmicutes|c__Erysipelotrichia|o__Erysipelotrichales|f__Erysipelotrichaceae|g__Erysipelatoclostridium|s__Erysipelatoclostridium_ramosum
GGB2983_SGB3965	Western	0.392868	0.001	0.00191968	No	k__Bacteria|p__Firmicutes|c__CFGB4559|o__OFGB4559|f__FGB4559|g__GGB2983|s__GGB2983_SGB3965
Dorea_sp_AF36_15AT	Western	0.620049	0.001	0.00191968	No	k__Bacteria|p__Firmicutes|c__Clostridia|o__Eubacteriales|f__Lachnospiraceae|g__Dorea|s__Dorea_sp_AF36_15AT
Roseburia_hominis	Eastern	0.46404	0.017	0.0205982	No	k__Bacteria|p__Firmicutes|c__Clostridia|o__Eubacteriales|f__Lachnospiraceae|g__Roseburia|s__Roseburia_hominis
Clostridium_sp_NSJ_42	Western	0.418915	0.001	0.00191968	No	k__Bacteria|p__Firmicutes|c__Clostridia|o__Eubacteriales|f__Clostridiaceae|g__Clostridium|s__Clostridium_sp_NSJ_42
Streptococcus_vestibularis	Western	0.370175	0.001	0.00191968	Yes	k__Bacteria|p__Firmicutes|c__Bacilli|o__Lactobacillales|f__Streptococcaceae|g__Streptococcus|s__Streptococcus_vestibularis
Coprococcus_comes	Western	0.615936	0.001	0.00191968	No	k__Bacteria|p__Firmicutes|c__Clostridia|o__Eubacteriales|f__Lachnospiraceae|g__Coprococcus|s__Coprococcus_comes
GGB9790_SGB15413	Western	0.286344	0.001	0.00191968	No	k__Bacteria|p__Firmicutes|c__CFGB45503|o__OFGB45503|f__FGB45503|g__GGB9790|s__GGB9790_SGB15413
GGB9559_SGB14969	Western	0.253474	0.001	0.00191968	No	k__Bacteria|p__Firmicutes|c__CFGB3048|o__OFGB3048|f__FGB3048|g__GGB9559|s__GGB9559_SGB14969
GGB9411_SGB14764	Western	0.0313088	0.029	0.0318301	No	k__Bacteria|p__Actinobacteria|c__CFGB2992|o__OFGB2992|f__FGB2992|g__GGB9411|s__GGB9411_SGB14764
Senegalimassilia_anaerobia	Western	0.248916	0.001	0.00191968	No	k__Bacteria|p__Actinobacteria|c__Coriobacteriia|o__Coriobacteriales|f__Coriobacteriaceae|g__Senegalimassilia|s__Senegalimassilia_anaerobia
Dorea_formicigenerans	Western	0.697378	0.001	0.00191968	No	k__Bacteria|p__Firmicutes|c__Clostridia|o__Eubacteriales|f__Lachnospiraceae|g__Dorea|s__Dorea_formicigenerans
Limosilactobacillus_fermentum	Western	0.0963218	0.009	0.0121697	No	k__Bacteria|p__Firmicutes|c__Bacilli|o__Lactobacillales|f__Lactobacillaceae|g__Limosilactobacillus|s__Limosilactobacillus_fermentum
Lentihominibacter_faecis	Western	0.520661	0.001	0.00191968	No	k__Bacteria|p__Firmicutes|c__Clostridia|o__Eubacteriales|f__Eubacteriales_Family_XIII_Incertae_Sedis|g__Lentihominibacter|s__Lentihominibacter_faecis
GGB3189_SGB4212	Western	0.137236	0.001	0.00191968	No	k__Bacteria|p__Firmicutes|c__Clostridia|o__Eubacteriales|f__Oscillospiraceae|g__GGB3189|s__GGB3189_SGB4212
Collinsella_aerofaciens	Western	0.545973	0.001	0.00191968	No	k__Bacteria|p__Actinobacteria|c__Coriobacteriia|o__Coriobacteriales|f__Coriobacteriaceae|g__Collinsella|s__Collinsella_aerofaciens
Evtepia_gabavorous	Western	0.381191	0.001	0.00191968	No	k__Bacteria|p__Firmicutes|c__Clostridia|o__Eubacteriales|f__Eubacteriales_unclassified|g__Evtepia|s__Evtepia_gabavorous
Anaerostipes_hadrus	Western	0.669371	0.001	0.00191968	No	k__Bacteria|p__Firmicutes|c__Clostridia|o__Eubacteriales|f__Lachnospiraceae|g__Anaerostipes|s__Anaerostipes_hadrus
GGB9522_SGB14921	Western	0.313094	0.001	0.00191968	No	k__Bacteria|p__Firmicutes|c__CFGB79291|o__OFGB79291|f__FGB79291|g__GGB9522|s__GGB9522_SGB14921
GGB9787_SGB15410	Western	0.217091	0.001	0.00191968	No	k__Bacteria|p__Firmicutes|c__CFGB3072|o__OFGB3072|f__FGB3072|g__GGB9787|s__GGB9787_SGB15410
Corynebacterium_argentoratense	Western	0.0406739	0.016	0.0196607	No	k__Bacteria|p__Actinobacteria|c__Actinomycetia|o__Corynebacteriales|f__Corynebacteriaceae|g__Corynebacterium|s__Corynebacterium_argentoratense
GGB9786_SGB15409	Western	0.125053	0.001	0.00191968	No	k__Bacteria|p__Firmicutes|c__CFGB3072|o__OFGB3072|f__FGB3072|g__GGB9786|s__GGB9786_SGB15409
GGB9365_SGB14341	Western	0.226312	0.001	0.00191968	No	k__Bacteria|p__Actinobacteria|c__Coriobacteriia|o__Eggerthellales|f__Eggerthellaceae|g__GGB9365|s__GGB9365_SGB14341
Eubacterium_rectale	Western	0.660241	0.001	0.00191968	No	k__Bacteria|p__Firmicutes|c__Clostridia|o__Eubacteriales|f__Lachnospiraceae|g__Lachnospiraceae_unclassified|s__Eubacterium_rectale
Clostridium_sp_AM49_4BH	Western	0.300135	0.006	0.0087041	No	k__Bacteria|p__Firmicutes|c__Clostridia|o__Eubacteriales|f__Clostridiaceae|g__Clostridium|s__Clostridium_sp_AM49_4BH
GGB2958_SGB3940	Western	0.193174	0.001	0.00191968	No	k__Bacteria|p__Firmicutes|c__CFGB1201|o__OFGB1201|f__FGB1201|g__GGB2958|s__GGB2958_SGB3940
Clostridiaceae_unclassified_SGB15090	Western	0.133517	0.005	0.00749216	No	k__Bacteria|p__Firmicutes|c__Clostridia|o__Eubacteriales|f__Clostridiaceae|g__Clostridiaceae_unclassified|s__Clostridiaceae_unclassified_SGB15090
Leuconostoc_mesenteroides	Western	0.134567	0.001	0.00191968	No	k__Bacteria|p__Firmicutes|c__Bacilli|o__Lactobacillales|f__Lactobacillaceae|g__Leuconostoc|s__Leuconostoc_mesenteroides
Schaalia_odontolytica	Western	0.500549	0.001	0.00191968	No	k__Bacteria|p__Actinobacteria|c__Actinomycetia|o__Actinomycetales|f__Actinomycetaceae|g__Schaalia|s__Schaalia_odontolytica
Schaalia_SGB17168	Western	0.554756	0.001	0.00191968	No	k__Bacteria|p__Actinobacteria|c__Actinomycetia|o__Actinomycetales|f__Actinomycetaceae|g__Schaalia|s__Schaalia_SGB17168
Dialister_succinatiphilus	Western	0.0441575	0.02	0.0236341	No	k__Bacteria|p__Firmicutes|c__Negativicutes|o__Veillonellales|f__Veillonellaceae|g__Dialister|s__Dialister_succinatiphilus
Blautia_glucerasea	Western	0.802381	0.001	0.00191968	No	k__Bacteria|p__Firmicutes|c__Clostridia|o__Eubacteriales|f__Lachnospiraceae|g__Blautia|s__Blautia_glucerasea
Enterocloster_bolteae	Eastern	0.373629	0.001	0.00191968	No	k__Bacteria|p__Firmicutes|c__Clostridia|o__Eubacteriales|f__Lachnospiraceae|g__Enterocloster|s__Enterocloster_bolteae
bacterium_210917_DFI_7_65	Eastern	0.396154	0.002	0.00343268	No	k__Bacteria|p__Bacteria_unclassified|c__Bacteria_unclassified|o__Bacteria_unclassified|f__Bacteria_unclassified|g__Bacteria_unclassified|s__bacterium_210917_DFI_7_65
GGB9760_SGB15374	Western	0.404355	0.001	0.00191968	No	k__Bacteria|p__Firmicutes|c__Clostridia|o__Eubacteriales|f__Eubacteriales_unclassified|g__GGB9760|s__GGB9760_SGB15374
Mediterraneibacter_butyricigenes	Western	0.588618	0.001	0.00191968	No	k__Bacteria|p__Firmicutes|c__Clostridia|o__Eubacteriales|f__Lachnospiraceae|g__Mediterraneibacter|s__Mediterraneibacter_butyricigenes
Streptococcus_rubneri	Western	0.306009	0.001	0.00191968	Yes	k__Bacteria|p__Firmicutes|c__Bacilli|o__Lactobacillales|f__Streptococcaceae|g__Streptococcus|s__Streptococcus_rubneri
Allisonella_histaminiformans	Western	0.334634	0.001	0.00191968	No	k__Bacteria|p__Firmicutes|c__Negativicutes|o__Veillonellales|f__Veillonellaceae|g__Allisonella|s__Allisonella_histaminiformans
GGB2977_SGB3959	Western	0.292474	0.001	0.00191968	No	k__Bacteria|p__Firmicutes|c__Clostridia|o__Eubacteriales|f__Eubacteriales_Family_XIII_Incertae_Sedis|g__GGB2977|s__GGB2977_SGB3959
Faecalicatena_contorta	Western	0.218411	0.006	0.0087041	No	k__Bacteria|p__Firmicutes|c__Clostridia|o__Eubacteriales|f__Lachnospiraceae|g__Faecalicatena|s__Faecalicatena_contorta
Weissella_cibaria	Western	0.403886	0.001	0.00191968	No	k__Bacteria|p__Firmicutes|c__Bacilli|o__Lactobacillales|f__Lactobacillaceae|g__Weissella|s__Weissella_cibaria
Faecalicoccus_pleomorphus	Western	0.052735	0.018	0.0216999	No	k__Bacteria|p__Firmicutes|c__Erysipelotrichia|o__Erysipelotrichales|f__Erysipelotrichaceae|g__Faecalicoccus|s__Faecalicoccus_pleomorphus
GGB3109_SGB4121	Eastern	0.203875	0.033	0.0353281	No	k__Bacteria|p__Firmicutes|c__CFGB1292|o__OFGB1292|f__FGB1292|g__GGB3109|s__GGB3109_SGB4121
GGB9767_SGB15385	Western	0.179157	0.002	0.00343268	No	k__Bacteria|p__Firmicutes|c__CFGB3069|o__OFGB3069|f__FGB3069|g__GGB9767|s__GGB9767_SGB15385
Veillonella_tobetsuensis	Western	0.206538	0.002	0.00343268	No	k__Bacteria|p__Firmicutes|c__Negativicutes|o__Veillonellales|f__Veillonellaceae|g__Veillonella|s__Veillonella_tobetsuensis
Escherichia_coli	Western	0.699249	0.001	0.00191968	Yes	k__Bacteria|p__Proteobacteria|c__Gammaproteobacteria|o__Enterobacterales|f__Enterobacteriaceae|g__Escherichia|s__Escherichia_coli
Limosilactobacillus_portuensis	Western	0.0467586	0.003	0.00490256	No	k__Bacteria|p__Firmicutes|c__Bacilli|o__Lactobacillales|f__Lactobacillaceae|g__Limosilactobacillus|s__Limosilactobacillus_portuensis
GGB9766_SGB15383	Western	0.302634	0.001	0.00191968	No	k__Bacteria|p__Firmicutes|c__CFGB38642|o__OFGB38642|f__FGB38642|g__GGB9766|s__GGB9766_SGB15383
Holdemanella_porci	Western	0.318828	0.001	0.00191968	No	k__Bacteria|p__Firmicutes|c__Erysipelotrichia|o__Erysipelotrichales|f__Erysipelotrichaceae|g__Holdemanella|s__Holdemanella_porci
Phascolarctobacterium_succinatutens	Western	0.272645	0.001	0.00191968	No	k__Bacteria|p__Firmicutes|c__Negativicutes|o__Acidaminococcales|f__Acidaminococcaceae|g__Phascolarctobacterium|s__Phascolarctobacterium_succinatutens
GGB9627_SGB15081	Western	0.397961	0.001	0.00191968	No	k__Bacteria|p__Firmicutes|c__Clostridia|o__Eubacteriales|f__Oscillospiraceae|g__GGB9627|s__GGB9627_SGB15081
Lachnospiraceae_bacterium_CLA_AA_H244	Western	0.552483	0.001	0.00191968	No	k__Bacteria|p__Firmicutes|c__Clostridia|o__Eubacteriales|f__Lachnospiraceae|g__Lachnospiraceae_unclassified|s__Lachnospiraceae_bacterium_CLA_AA_H244
Actinomyces_oris	Western	0.606159	0.001	0.00191968	Yes	k__Bacteria|p__Actinobacteria|c__Actinomycetia|o__Actinomycetales|f__Actinomycetaceae|g__Actinomyces|s__Actinomyces_oris
Clostridium_fessum	Western	0.606556	0.001	0.00191968	No	k__Bacteria|p__Firmicutes|c__Clostridia|o__Eubacteriales|f__Clostridiaceae|g__Clostridium|s__Clostridium_fessum
Cloacibacillus_porcorum	Eastern	0.117917	0.001	0.00191968	No	k__Bacteria|p__Synergistetes|c__Synergistia|o__Synergistales|f__Synergistaceae|g__Cloacibacillus|s__Cloacibacillus_porcorum
Streptococcus_parasanguinis	Western	0.556187	0.001	0.00191968	Yes	k__Bacteria|p__Firmicutes|c__Bacilli|o__Lactobacillales|f__Streptococcaceae|g__Streptococcus|s__Streptococcus_parasanguinis
Flavonifractor_plautii	Eastern	0.590931	0.001	0.00191968	No	k__Bacteria|p__Firmicutes|c__Clostridia|o__Eubacteriales|f__Oscillospiraceae|g__Flavonifractor|s__Flavonifractor_plautii
Lactococcus_petauri	Western	0.302922	0.001	0.00191968	No	k__Bacteria|p__Firmicutes|c__Bacilli|o__Lactobacillales|f__Streptococcaceae|g__Lactococcus|s__Lactococcus_petauri
GGB3277_SGB4327	Western	0.226088	0.001	0.00191968	No	k__Bacteria|p__Firmicutes|c__Clostridia|o__Eubacteriales|f__Eubacteriaceae|g__GGB3277|s__GGB3277_SGB4327
Roseburia_faecis	Western	0.589067	0.001	0.00191968	No	k__Bacteria|p__Firmicutes|c__Clostridia|o__Eubacteriales|f__Lachnospiraceae|g__Roseburia|s__Roseburia_faecis
Gordonibacter_pamelaeae	Western	0.431839	0.001	0.00191968	No	k__Bacteria|p__Actinobacteria|c__Coriobacteriia|o__Eggerthellales|f__Eggerthellaceae|g__Gordonibacter|s__Gordonibacter_pamelaeae
Schaalia_SGB17158	Western	0.279923	0.001	0.00191968	No	k__Bacteria|p__Actinobacteria|c__Actinomycetia|o__Actinomycetales|f__Actinomycetaceae|g__Schaalia|s__Schaalia_SGB17158
Intestinimonas_sp_MSJ_38	Western	0.213289	0.018	0.0216999	No	k__Bacteria|p__Firmicutes|c__Clostridia|o__Eubacteriales|f__Eubacteriales_unclassified|g__Intestinimonas|s__Intestinimonas_sp_MSJ_38
Catenibacterium_tridentinum	Western	0.196767	0.001	0.00191968	No	k__Bacteria|p__Firmicutes|c__Erysipelotrichia|o__Erysipelotrichales|f__Coprobacillaceae|g__Catenibacterium|s__Catenibacterium_tridentinum
Clostridium_sp_AM33_3	Western	0.581032	0.001	0.00191968	No	k__Bacteria|p__Firmicutes|c__Clostridia|o__Eubacteriales|f__Clostridiaceae|g__Clostridium|s__Clostridium_sp_AM33_3
GGB9719_SGB15273	Western	0.0298335	0.008	0.0110841	No	k__Bacteria|p__Firmicutes|c__CFGB3057|o__OFGB3057|f__FGB3057|g__GGB9719|s__GGB9719_SGB15273
Streptococcus_oralis	Western	0.378332	0.001	0.00191968	Yes	k__Bacteria|p__Firmicutes|c__Bacilli|o__Lactobacillales|f__Streptococcaceae|g__Streptococcus|s__Streptococcus_oralis
GGB9788_SGB15411	Western	0.0798654	0.01	0.0133148	No	k__Bacteria|p__Firmicutes|c__CFGB3072|o__OFGB3072|f__FGB3072|g__GGB9788|s__GGB9788_SGB15411
Segatella_copri	Eastern	0.372969	0.028	0.0311981	No	k__Bacteria|p__Bacteroidota|c__Bacteroidia|o__Bacteroidales|f__Prevotellaceae|g__Segatella|s__Segatella_copri
Eubacteriaceae_bacterium	Western	0.593835	0.001	0.00191968	No	k__Bacteria|p__Firmicutes|c__Clostridia|o__Eubacteriales|f__Eubacteriaceae|g__Eubacteriaceae_unclassified|s__Eubacteriaceae_bacterium
Wansuia_hejianensis	Western	0.429457	0.001	0.00191968	No	k__Bacteria|p__Firmicutes|c__Clostridia|o__Eubacteriales|f__Lachnospiraceae|g__Wansuia|s__Wansuia_hejianensis
Dysosmobacter_welbionis	Eastern	0.665773	0.001	0.00191968	No	k__Bacteria|p__Firmicutes|c__Clostridia|o__Eubacteriales|f__Oscillospiraceae|g__Dysosmobacter|s__Dysosmobacter_welbionis
Clostridium_SGB6173	Western	0.519303	0.001	0.00191968	No	k__Bacteria|p__Firmicutes|c__Clostridia|o__Eubacteriales|f__Clostridiaceae|g__Clostridium|s__Clostridium_SGB6173
Enterocloster_aldenensis	Eastern	0.223469	0.004	0.00619773	No	k__Bacteria|p__Firmicutes|c__Clostridia|o__Eubacteriales|f__Lachnospiraceae|g__Enterocloster|s__Enterocloster_aldenensis
GGB9760_SGB15373	Western	0.451919	0.001	0.00191968	No	k__Bacteria|p__Firmicutes|c__Clostridia|o__Eubacteriales|f__Eubacteriales_unclassified|g__GGB9760|s__GGB9760_SGB15373
Streptococcus_sanguinis	Western	0.502481	0.001	0.00191968	Yes	k__Bacteria|p__Firmicutes|c__Bacilli|o__Lactobacillales|f__Streptococcaceae|g__Streptococcus|s__Streptococcus_sanguinis
Leuconostoc_suionicum	Western	0.016546	0.019	0.0227619	No	k__Bacteria|p__Firmicutes|c__Bacilli|o__Lactobacillales|f__Lactobacillaceae|g__Leuconostoc|s__Leuconostoc_suionicum
Raoultibacter_timonensis	Western	0.189306	0.005	0.00749216	No	k__Bacteria|p__Actinobacteria|c__Coriobacteriia|o__Eggerthellales|f__Eggerthellaceae|g__Raoultibacter|s__Raoultibacter_timonensis
Intestinibacter_bartlettii	Western	0.55521	0.001	0.00191968	No	k__Bacteria|p__Firmicutes|c__Clostridia|o__Eubacteriales|f__Peptostreptococcaceae|g__Intestinibacter|s__Intestinibacter_bartlettii
Clostridiaceae_bacterium_Marseille_Q4143	Western	0.55182	0.001	0.00191968	No	k__Bacteria|p__Firmicutes|c__Clostridia|o__Eubacteriales|f__Clostridiaceae|g__Clostridiaceae_unclassified|s__Clostridiaceae_bacterium_Marseille_Q4143
Clostridium_sp_1001270J_160509_D11	Western	0.41643	0.001	0.00191968	No	k__Bacteria|p__Firmicutes|c__Clostridia|o__Eubacteriales|f__Clostridiaceae|g__Clostridium|s__Clostridium_sp_1001270J_160509_D11
Segatella_brunsvicensis	Western	0.216097	0.001	0.00191968	No	k__Bacteria|p__Bacteroidota|c__Bacteroidia|o__Bacteroidales|f__Prevotellaceae|g__Segatella|s__Segatella_brunsvicensis
Mogibacterium_diversum	Western	0.617353	0.001	0.00191968	No	k__Bacteria|p__Firmicutes|c__Clostridia|o__Eubacteriales|f__Eubacteriales_Family_XIII_Incertae_Sedis|g__Mogibacterium|s__Mogibacterium_diversum
Limosilactobacillus_mucosae	Western	0.189214	0.001	0.00191968	No	k__Bacteria|p__Firmicutes|c__Bacilli|o__Lactobacillales|f__Lactobacillaceae|g__Limosilactobacillus|s__Limosilactobacillus_mucosae
Phocaeicola_vulgatus	Eastern	0.790532	0.001	0.00191968	No	k__Bacteria|p__Bacteroidota|c__Bacteroidia|o__Bacteroidales|f__Bacteroidaceae|g__Phocaeicola|s__Phocaeicola_vulgatus
GGB9701_SGB15218	Western	0.0620895	0.005	0.00749216	No	k__Bacteria|p__Firmicutes|c__CFGB45555|o__OFGB45555|f__FGB45555|g__GGB9701|s__GGB9701_SGB15218
Dorea_longicatena	Western	0.705028	0.001	0.00191968	No	k__Bacteria|p__Firmicutes|c__Clostridia|o__Eubacteriales|f__Lachnospiraceae|g__Dorea|s__Dorea_longicatena
Anaerobutyricum_soehngenii	Western	0.584726	0.001	0.00191968	No	k__Bacteria|p__Firmicutes|c__Clostridia|o__Eubacteriales|f__Lachnospiraceae|g__Anaerobutyricum|s__Anaerobutyricum_soehngenii
GGB2998_SGB3989	Western	0.0792598	0.001	0.00191968	No	k__Bacteria|p__Firmicutes|c__CFGB1226|o__OFGB1226|f__FGB1226|g__GGB2998|s__GGB2998_SGB3989
GGB3306_SGB4373	Western	0.0938541	0.004	0.00619773	No	k__Bacteria|p__Firmicutes|c__CFGB1355|o__OFGB1355|f__FGB1355|g__GGB3306|s__GGB3306_SGB4373
Gemella_sanguinis	Western	0.587056	0.001	0.00191968	No	k__Bacteria|p__Firmicutes|c__Bacilli|o__Bacillales|f__Bacillales_unclassified|g__Gemella|s__Gemella_sanguinis
Blautia_wexlerae	Western	0.686945	0.001	0.00191968	No	k__Bacteria|p__Firmicutes|c__Clostridia|o__Eubacteriales|f__Lachnospiraceae|g__Blautia|s__Blautia_wexlerae
Blautia_SGB4815	Western	0.741761	0.001	0.00191968	No	k__Bacteria|p__Firmicutes|c__Clostridia|o__Eubacteriales|f__Lachnospiraceae|g__Blautia|s__Blautia_SGB4815
Blautia_obeum	Western	0.71918	0.001	0.00191968	No	k__Bacteria|p__Firmicutes|c__Clostridia|o__Eubacteriales|f__Lachnospiraceae|g__Blautia|s__Blautia_obeum
Anaerofustis_stercorihominis	Western	0.102588	0.046	0.0465354	No	k__Bacteria|p__Firmicutes|c__Clostridia|o__Eubacteriales|f__Eubacteriaceae|g__Anaerofustis|s__Anaerofustis_stercorihominis
Rothia_SGB49305	Western	0.0678708	0.008	0.0110841	No	k__Bacteria|p__Actinobacteria|c__Actinomycetia|o__Micrococcales|f__Micrococcaceae|g__Rothia|s__Rothia_SGB49305
Mediterraneibacter_faecis	Western	0.724121	0.001	0.00191968	No	k__Bacteria|p__Firmicutes|c__Clostridia|o__Eubacteriales|f__Lachnospiraceae|g__Mediterraneibacter|s__Mediterraneibacter_faecis
Enterocloster_citroniae	Eastern	0.31136	0.002	0.00343268	No	k__Bacteria|p__Firmicutes|c__Clostridia|o__Eubacteriales|f__Lachnospiraceae|g__Enterocloster|s__Enterocloster_citroniae
Anaerobutyricum_hallii	Western	0.716551	0.001	0.00191968	No	k__Bacteria|p__Firmicutes|c__Clostridia|o__Eubacteriales|f__Lachnospiraceae|g__Anaerobutyricum|s__Anaerobutyricum_hallii
Weissella_confusa	Western	0.419677	0.001	0.00191968	No	k__Bacteria|p__Firmicutes|c__Bacilli|o__Lactobacillales|f__Lactobacillaceae|g__Weissella|s__Weissella_confusa
Streptococcus_mitis	Western	0.60727	0.001	0.00191968	Yes	k__Bacteria|p__Firmicutes|c__Bacilli|o__Lactobacillales|f__Streptococcaceae|g__Streptococcus|s__Streptococcus_mitis
GGB9637_SGB15111	Western	0.0760361	0.001	0.00191968	No	k__Bacteria|p__Firmicutes|c__Clostridia|o__Eubacteriales|f__Oscillospiraceae|g__GGB9637|s__GGB9637_SGB15111
GGB9697_SGB15213	Western	0.11308	0.015	0.0185992	No	k__Bacteria|p__Firmicutes|c__CFGB45555|o__OFGB45555|f__FGB45555|g__GGB9697|s__GGB9697_SGB15213
Actinomyces_graevenitzii	Western	0.545899	0.001	0.00191968	Yes	k__Bacteria|p__Actinobacteria|c__Actinomycetia|o__Actinomycetales|f__Actinomycetaceae|g__Actinomyces|s__Actinomyces_graevenitzii
Coprococcus_sp_OM04_5BH	Western	0.1047	0.001	0.00191968	No	k__Bacteria|p__Firmicutes|c__Clostridia|o__Eubacteriales|f__Lachnospiraceae|g__Coprococcus|s__Coprococcus_sp_OM04_5BH
Parascardovia_denticolens	Western	0.0885471	0.001	0.00191968	No	k__Bacteria|p__Actinobacteria|c__Actinomycetia|o__Bifidobacteriales|f__Bifidobacteriaceae|g__Parascardovia|s__Parascardovia_denticolens
Clostridiaceae_bacterium	Western	0.568349	0.001	0.00191968	No	k__Bacteria|p__Firmicutes|c__Clostridia|o__Eubacteriales|f__Clostridiaceae|g__Clostridiaceae_unclassified|s__Clostridiaceae_bacterium
Gemmiger_formicilis	Western	0.496423	0.001	0.00191968	No	k__Bacteria|p__Firmicutes|c__Clostridia|o__Eubacteriales|f__Eubacteriales_unclassified|g__Gemmiger|s__Gemmiger_formicilis
Bacteroides_ovatus	Eastern	0.819331	0.001	0.00191968	No	k__Bacteria|p__Bacteroidota|c__Bacteroidia|o__Bacteroidales|f__Bacteroidaceae|g__Bacteroides|s__Bacteroides_ovatus
Oscillospiraceae_bacterium_Marseille_Q3528	Western	0.523192	0.001	0.00191968	No	k__Bacteria|p__Firmicutes|c__Clostridia|o__Eubacteriales|f__Oscillospiraceae|g__Oscillospiraceae_unclassified|s__Oscillospiraceae_bacterium_Marseille_Q3528
Lactococcus_garvieae	Western	0.211802	0.001	0.00191968	No	k__Bacteria|p__Firmicutes|c__Bacilli|o__Lactobacillales|f__Streptococcaceae|g__Lactococcus|s__Lactococcus_garvieae
Clostridiaceae_bacterium_AF18_31LB	Western	0.542308	0.001	0.00191968	No	k__Bacteria|p__Firmicutes|c__Clostridia|o__Eubacteriales|f__Clostridiaceae|g__Clostridiaceae_unclassified|s__Clostridiaceae_bacterium_AF18_31LB
GGB34797_SGB14322	Western	0.0486772	0.002	0.00343268	No	k__Bacteria|p__Actinobacteria|c__CFGB12107|o__OFGB12107|f__FGB12107|g__GGB34797|s__GGB34797_SGB14322
Sutterella_SGB9281	Eastern	0.110881	0.008	0.0110841	No	k__Bacteria|p__Proteobacteria|c__Betaproteobacteria|o__Burkholderiales|f__Sutterellaceae|g__Sutterella|s__Sutterella_SGB9281
Rothia_mucilaginosa	Western	0.426434	0.001	0.00191968	No	k__Bacteria|p__Actinobacteria|c__Actinomycetia|o__Micrococcales|f__Micrococcaceae|g__Rothia|s__Rothia_mucilaginosa
Granulicatella_adiacens	Western	0.342974	0.001	0.00191968	Yes	k__Bacteria|p__Firmicutes|c__Bacilli|o__Lactobacillales|f__Carnobacteriaceae|g__Granulicatella|s__Granulicatella_adiacens
GGB9508_SGB14905	Western	0.0558428	0.001	0.00191968	No	k__Bacteria|p__Firmicutes|c__CFGB3026|o__OFGB3026|f__FGB3026|g__GGB9508|s__GGB9508_SGB14905
GGB3883_SGB5266	Western	0.0779506	0.001	0.00191968	No	k__Bacteria|p__Firmicutes|c__Clostridia|o__Eubacteriales|f__Lachnospiraceae|g__GGB3883|s__GGB3883_SGB5266
GGB9502_SGB14899	Western	0.176416	0.012	0.0155447	No	k__Bacteria|p__Firmicutes|c__CFGB3023|o__OFGB3023|f__FGB3023|g__GGB9502|s__GGB9502_SGB14899
GGB3385_SGB4471	Western	0.0582015	0.004	0.00619773	No	k__Bacteria|p__Firmicutes|c__Clostridia|o__Eubacteriales|f__Lachnospiraceae|g__GGB3385|s__GGB3385_SGB4471
Simiaoa_sunii	Eastern	0.483286	0.006	0.0087041	No	k__Bacteria|p__Firmicutes|c__Clostridia|o__Eubacteriales|f__Lachnospiraceae|g__Simiaoa|s__Simiaoa_sunii
Sutterella_wadsworthensis	Eastern	0.265103	0.006	0.0087041	No	k__Bacteria|p__Proteobacteria|c__Betaproteobacteria|o__Burkholderiales|f__Sutterellaceae|g__Sutterella|s__Sutterella_wadsworthensis
GGB58485_SGB80143	Western	0.290795	0.001	0.00191968	No	k__Bacteria|p__Firmicutes|c__CFGB1226|o__OFGB1226|f__FGB1226|g__GGB58485|s__GGB58485_SGB80143
TM7_phylum_sp_oral_taxon_352	Western	0.337232	0.019	0.0227619	No	k__Bacteria|p__Candidatus_Saccharibacteria|c__Candidatus_Saccharibacteria_unclassified|o__Candidatus_Saccharibacteria_unclassified|f__Candidatus_Saccharibacteria_unclassified|g__Candidatus_Saccharibacteria_unclassified|s__TM7_phylum_sp_oral_taxon_352
Faecalibacillus_intestinalis	Western	0.628932	0.001	0.00191968	No	k__Bacteria|p__Firmicutes|c__Erysipelotrichia|o__Erysipelotrichales|f__Erysipelotrichaceae|g__Faecalibacillus|s__Faecalibacillus_intestinalis
Granulicatella_SGB8255	Western	0.604753	0.001	0.00191968	Yes	k__Bacteria|p__Firmicutes|c__Bacilli|o__Lactobacillales|f__Carnobacteriaceae|g__Granulicatella|s__Granulicatella_SGB8255
Actinomyces_dentalis	Western	0.627492	0.001	0.00191968	Yes	k__Bacteria|p__Actinobacteria|c__Actinomycetia|o__Actinomycetales|f__Actinomycetaceae|g__Actinomyces|s__Actinomyces_dentalis
Actinomyces_sp_ICM47	Western	0.671362	0.001	0.00191968	Yes	k__Bacteria|p__Actinobacteria|c__Actinomycetia|o__Actinomycetales|f__Actinomycetaceae|g__Actinomyces|s__Actinomyces_sp_ICM47
Pediococcus_pentosaceus	Western	0.138537	0.001	0.00191968	No	k__Bacteria|p__Firmicutes|c__Bacilli|o__Lactobacillales|f__Lactobacillaceae|g__Pediococcus|s__Pediococcus_pentosaceus
GGB51959_SGB72479	Western	0.241589	0.001	0.00191968	No	k__Bacteria|p__Actinobacteria|c__Coriobacteriia|o__Coriobacteriales|f__Coriobacteriaceae|g__GGB51959|s__GGB51959_SGB72479
Eubacterium_sulci	Western	0.607248	0.001	0.00191968	No	k__Bacteria|p__Firmicutes|c__Clostridia|o__Eubacteriales|f__Eubacteriales_Family_XIII_Incertae_Sedis|g__Eubacteriales_Family_XIII_Incertae_Sedis_unclassified|s__Eubacterium_sulci
Anaerovorax_odorimutans	Western	0.0516981	0.026	0.0295553	No	k__Bacteria|p__Firmicutes|c__Clostridia|o__Eubacteriales|f__Eubacteriales_Family_XIII_Incertae_Sedis|g__Anaerovorax|s__Anaerovorax_odorimutans
Lacrimispora_amygdalina	Western	0.512715	0.009	0.0121697	No	k__Bacteria|p__Firmicutes|c__Clostridia|o__Eubacteriales|f__Lachnospiraceae|g__Lacrimispora|s__Lacrimispora_amygdalina
Cuneatibacter_sp_NSJ_177	Western	0.158804	0.001	0.00191968	No	k__Bacteria|p__Firmicutes|c__Clostridia|o__Eubacteriales|f__Lachnospiraceae|g__Cuneatibacter|s__Cuneatibacter_sp_NSJ_177
Candidatus_Cibionibacter_quicibialis	Western	0.494266	0.001	0.00191968	No	k__Bacteria|p__Firmicutes|c__Clostridia|o__Eubacteriales|f__Eubacteriales_incertae_sedis|g__Candidatus_Cibionibacter|s__Candidatus_Cibionibacter_quicibialis
Parabacteroides_distasonis	Eastern	0.766222	0.001	0.00191968	No	k__Bacteria|p__Bacteroidota|c__Bacteroidia|o__Bacteroidales|f__Tannerellaceae|g__Parabacteroides|s__Parabacteroides_distasonis
GGB9784_SGB15407	Western	0.079067	0.001	0.00191968	No	k__Bacteria|p__Firmicutes|c__CFGB3072|o__OFGB3072|f__FGB3072|g__GGB9784|s__GGB9784_SGB15407
Jutongia_huaianensis	Western	0.12952	0.003	0.00490256	No	k__Bacteria|p__Firmicutes|c__Clostridia|o__Eubacteriales|f__Lachnospiraceae|g__Jutongia|s__Jutongia_huaianensis
Ruminococcus_torques	Western	0.41625	0.009	0.0121697	No	k__Bacteria|p__Firmicutes|c__Clostridia|o__Eubacteriales|f__Lachnospiraceae|g__Mediterraneibacter|s__Ruminococcus_torques
Actinomyces_naeslundii	Western	0.469827	0.001	0.00191968	Yes	k__Bacteria|p__Actinobacteria|c__Actinomycetia|o__Actinomycetales|f__Actinomycetaceae|g__Actinomyces|s__Actinomyces_naeslundii
Clostridiaceae_bacterium_Marseille_Q4145	Western	0.413289	0.001	0.00191968	No	k__Bacteria|p__Firmicutes|c__Clostridia|o__Eubacteriales|f__Clostridiaceae|g__Clostridiaceae_unclassified|s__Clostridiaceae_bacterium_Marseille_Q4145
Corynebacterium_durum	Western	0.321499	0.001	0.00191968	No	k__Bacteria|p__Actinobacteria|c__Actinomycetia|o__Corynebacteriales|f__Corynebacteriaceae|g__Corynebacterium|s__Corynebacterium_durum
GGB9189_SGB14128	Western	0.20367	0.001	0.00191968	No	k__Bacteria|p__Firmicutes|c__CFGB2881|o__OFGB2881|f__FGB2881|g__GGB9189|s__GGB9189_SGB14128
Klebsiella_variicola	Western	0.226708	0.001	0.00191968	No	k__Bacteria|p__Proteobacteria|c__Gammaproteobacteria|o__Enterobacterales|f__Enterobacteriaceae|g__Klebsiella|s__Klebsiella_variicola
Haemophilus_parainfluenzae	Eastern	0.295223	0.011	0.0144252	No	k__Bacteria|p__Proteobacteria|c__Gammaproteobacteria|o__Pasteurellales|f__Pasteurellaceae|g__Haemophilus|s__Haemophilus_parainfluenzae
Solobacterium_SGB6829	Western	0.335935	0.001	0.00191968	No	k__Bacteria|p__Firmicutes|c__Erysipelotrichia|o__Erysipelotrichales|f__Erysipelotrichaceae|g__Solobacterium|s__Solobacterium_SGB6829
Vescimonas_fastidiosa	Western	0.178935	0.001	0.00191968	No	k__Bacteria|p__Firmicutes|c__Clostridia|o__Eubacteriales|f__Oscillospiraceae|g__Vescimonas|s__Vescimonas_fastidiosa
Bacteroides_thetaiotaomicron	Eastern	0.781172	0.001	0.00191968	No	k__Bacteria|p__Bacteroidota|c__Bacteroidia|o__Bacteroidales|f__Bacteroidaceae|g__Bacteroides|s__Bacteroides_thetaiotaomicron
GGB9710_SGB15239	Western	0.0956264	0.001	0.00191968	No	k__Bacteria|p__Firmicutes|c__Clostridia|o__Eubacteriales|f__Oscillospiraceae|g__GGB9710|s__GGB9710_SGB15239
Abiotrophia_sp_HMSC24B09	Western	0.113659	0.001	0.00191968	No	k__Bacteria|p__Firmicutes|c__Bacilli|o__Lactobacillales|f__Aerococcaceae|g__Abiotrophia|s__Abiotrophia_sp_HMSC24B09
Raoultibacter_massiliensis	Western	0.148109	0.001	0.00191968	No	k__Bacteria|p__Actinobacteria|c__Coriobacteriia|o__Eggerthellales|f__Eggerthellaceae|g__Raoultibacter|s__Raoultibacter_massiliensis
GGB1266_SGB1699	Western	0.0845115	0.009	0.0121697	No	k__Bacteria|p__Bacteroidota|c__CFGB4405|o__OFGB4405|f__FGB4405|g__GGB1266|s__GGB1266_SGB1699
Kineothrix_SGB4886	Western	0.15349	0.001	0.00191968	No	k__Bacteria|p__Firmicutes|c__Clostridia|o__Eubacteriales|f__Lachnospiraceae|g__Kineothrix|s__Kineothrix_SGB4886
Blautia_massiliensis	Western	0.667716	0.001	0.00191968	No	k__Bacteria|p__Firmicutes|c__Clostridia|o__Eubacteriales|f__Lachnospiraceae|g__Blautia|s__Blautia_massiliensis
GGB9667_SGB15164	Eastern	0.10876	0.001	0.00191968	No	k__Bacteria|p__Firmicutes|c__Clostridia|o__Eubacteriales|f__Oscillospiraceae|g__GGB9667|s__GGB9667_SGB15164
GGB9762_SGB15377	Western	0.0685452	0.001	0.00191968	No	k__Bacteria|p__Firmicutes|c__CFGB58251|o__OFGB58251|f__FGB58251|g__GGB9762|s__GGB9762_SGB15377
Fusicatenibacter_saccharivorans	Western	0.56858	0.001	0.00191968	No	k__Bacteria|p__Firmicutes|c__Clostridia|o__Eubacteriales|f__Lachnospiraceae|g__Fusicatenibacter|s__Fusicatenibacter_saccharivorans
GGB3140_SGB4153	Western	0.039374	0.004	0.00619773	No	k__Bacteria|p__Firmicutes|c__CFGB1311|o__OFGB1311|f__FGB1311|g__GGB3140|s__GGB3140_SGB4153
Olsenella_profusa	Western	0.180923	0.001	0.00191968	No	k__Bacteria|p__Actinobacteria|c__Coriobacteriia|o__Coriobacteriales|f__Atopobiaceae|g__Olsenella|s__Olsenella_profusa
Roseburia_inulinivorans	Western	0.57169	0.001	0.00191968	No	k__Bacteria|p__Firmicutes|c__Clostridia|o__Eubacteriales|f__Lachnospiraceae|g__Roseburia|s__Roseburia_inulinivorans
Christensenella_sp_NSJ_35	Eastern	0.061699	0.001	0.00191968	No	k__Bacteria|p__Firmicutes|c__Clostridia|o__Eubacteriales|f__Christensenellaceae|g__Christensenella|s__Christensenella_sp_NSJ_35
Slackia_isoflavoniconvertens	Western	0.200474	0.001	0.00191968	No	k__Bacteria|p__Actinobacteria|c__Coriobacteriia|o__Eggerthellales|f__Eggerthellaceae|g__Slackia|s__Slackia_isoflavoniconvertens
Leuconostoc_citreum	Western	0.394694	0.001	0.00191968	No	k__Bacteria|p__Firmicutes|c__Bacilli|o__Lactobacillales|f__Lactobacillaceae|g__Leuconostoc|s__Leuconostoc_citreum
Streptococcus_anginosus	Western	0.553411	0.001	0.00191968	Yes	k__Bacteria|p__Firmicutes|c__Bacilli|o__Lactobacillales|f__Streptococcaceae|g__Streptococcus|s__Streptococcus_anginosus
Faecalibacterium_prausnitzii	Eastern	0.571273	0.001	0.00191968	No	k__Bacteria|p__Firmicutes|c__Clostridia|o__Eubacteriales|f__Oscillospiraceae|g__Faecalibacterium|s__Faecalibacterium_prausnitzii
Clostridium_SGB4750	Western	0.461061	0.002	0.00343268	No	k__Bacteria|p__Firmicutes|c__Clostridia|o__Eubacteriales|f__Clostridiaceae|g__Clostridium|s__Clostridium_SGB4750
Klebsiella_oxytoca	Western	0.0351144	0.017	0.0205982	Yes	k__Bacteria|p__Proteobacteria|c__Gammaproteobacteria|o__Enterobacterales|f__Enterobacteriaceae|g__Klebsiella|s__Klebsiella_oxytoca
Bacteroides_uniformis	Eastern	0.880815	0.001	0.00191968	No	k__Bacteria|p__Bacteroidota|c__Bacteroidia|o__Bacteroidales|f__Bacteroidaceae|g__Bacteroides|s__Bacteroides_uniformis
Oscillibacter_sp_MSJ_31	Eastern	0.314923	0.008	0.0110841	No	k__Bacteria|p__Firmicutes|c__Clostridia|o__Eubacteriales|f__Oscillospiraceae|g__Oscillibacter|s__Oscillibacter_sp_MSJ_31
Clostridiaceae_unclassified_SGB4771	Western	0.477819	0.001	0.00191968	No	k__Bacteria|p__Firmicutes|c__Clostridia|o__Eubacteriales|f__Clostridiaceae|g__Clostridiaceae_unclassified|s__Clostridiaceae_unclassified_SGB4771
Streptococcus_constellatus	Western	0.278305	0.001	0.00191968	Yes	k__Bacteria|p__Firmicutes|c__Bacilli|o__Lactobacillales|f__Streptococcaceae|g__Streptococcus|s__Streptococcus_constellatus
Limosilactobacillus_oris	Western	0.0462783	0.004	0.00619773	No	k__Bacteria|p__Firmicutes|c__Bacilli|o__Lactobacillales|f__Lactobacillaceae|g__Limosilactobacillus|s__Limosilactobacillus_oris
Peptostreptococcus_SGB749	Western	0.280586	0.001	0.00191968	No	k__Bacteria|p__Firmicutes|c__Clostridia|o__Eubacteriales|f__Peptostreptococcaceae|g__Peptostreptococcus|s__Peptostreptococcus_SGB749
GGB3351_SGB4434	Western	0.103151	0.001	0.00191968	No	k__Bacteria|p__Firmicutes|c__CFGB1374|o__OFGB1374|f__FGB1374|g__GGB3351|s__GGB3351_SGB4434
Bittarella_massiliensis	Western	0.238898	0.001	0.00191968	No	k__Bacteria|p__Firmicutes|c__Clostridia|o__Eubacteriales|f__Oscillospiraceae|g__Bittarella|s__Bittarella_massiliensis
Prevotella_sp_Marseille_P4119	Western	0.0816454	0.001	0.00191968	Yes	k__Bacteria|p__Bacteroidota|c__Bacteroidia|o__Bacteroidales|f__Prevotellaceae|g__Prevotella|s__Prevotella_sp_Marseille_P4119
Candidatus_Nanosynsacchari_sp_TM7_ANC_38_39_G1_1	Western	0.280924	0.001	0.00191968	No	k__Bacteria|p__Candidatus_Saccharibacteria|c__Candidatus_Saccharimonadia|o__Candidatus_Saccharimonadales|f__Candidatus_Saccharimonadaceae|g__Candidatus_Nanosynsacchari|s__Candidatus_Nanosynsacchari_sp_TM7_ANC_38_39_G1_1
GGB3623_SGB4900	Western	0.114833	0.001	0.00191968	No	k__Bacteria|p__Firmicutes|c__CFGB78857|o__OFGB78857|f__FGB78857|g__GGB3623|s__GGB3623_SGB4900
Oscillospiraceae_bacterium_CLA_AA_H250	Western	0.36686	0.001	0.00191968	No	k__Bacteria|p__Firmicutes|c__Clostridia|o__Eubacteriales|f__Oscillospiraceae|g__Oscillospiraceae_unclassified|s__Oscillospiraceae_bacterium_CLA_AA_H250
Lactococcus_lactis	Western	0.500893	0.001	0.00191968	No	k__Bacteria|p__Firmicutes|c__Bacilli|o__Lactobacillales|f__Streptococcaceae|g__Lactococcus|s__Lactococcus_lactis
Blautia_schinkii	Western	0.211482	0.001	0.00191968	No	k__Bacteria|p__Firmicutes|c__Clostridia|o__Eubacteriales|f__Lachnospiraceae|g__Blautia|s__Blautia_schinkii
Candidatus_Nanosynbacter_lyticus	Western	0.0305483	0.006	0.0087041	No	k__Bacteria|p__Candidatus_Saccharibacteria|c__Candidatus_Saccharimonadia|o__Candidatus_Nanosynbacterales|f__Candidatus_Nanosynbacteraceae|g__Candidatus_Nanosynbacter|s__Candidatus_Nanosynbacter_lyticus
Eubacterium_ramulus	Western	0.683859	0.001	0.00191968	No	k__Bacteria|p__Firmicutes|c__Clostridia|o__Eubacteriales|f__Eubacteriaceae|g__Eubacterium|s__Eubacterium_ramulus
Raoultella_ornithinolytica	Western	0.112057	0.001	0.00191968	No	k__Bacteria|p__Proteobacteria|c__Gammaproteobacteria|o__Enterobacterales|f__Enterobacteriaceae|g__Raoultella|s__Raoultella_ornithinolytica
GGB9707_SGB15229	Eastern	0.342154	0.001	0.00191968	No	k__Bacteria|p__Firmicutes|c__Clostridia|o__Eubacteriales|f__Oscillospiraceae|g__GGB9707|s__GGB9707_SGB15229
Lachnospiraceae_bacterium	Western	0.677687	0.001	0.00191968	No	k__Bacteria|p__Firmicutes|c__Clostridia|o__Eubacteriales|f__Lachnospiraceae|g__Lachnospiraceae_unclassified|s__Lachnospiraceae_bacterium
GGB2652_SGB3573	Western	0.196722	0.001	0.00191968	No	k__Bacteria|p__Firmicutes|c__CFGB1011|o__OFGB1011|f__FGB1011|g__GGB2652|s__GGB2652_SGB3573
GGB9559_SGB14968	Western	0.0308369	0.017	0.0205982	No	k__Bacteria|p__Firmicutes|c__CFGB3048|o__OFGB3048|f__FGB3048|g__GGB9559|s__GGB9559_SGB14968
GGB9634_SGB15097	Western	0.087916	0.002	0.00343268	No	k__Bacteria|p__Firmicutes|c__Clostridia|o__Eubacteriales|f__Oscillospiraceae|g__GGB9634|s__GGB9634_SGB15097
Lactiplantibacillus_plantarum	Western	0.219654	0.001	0.00191968	No	k__Bacteria|p__Firmicutes|c__Bacilli|o__Lactobacillales|f__Lactobacillaceae|g__Lactiplantibacillus|s__Lactiplantibacillus_plantarum
Eubacterium_saphenum	Western	0.173542	0.001	0.00191968	No	k__Bacteria|p__Firmicutes|c__Clostridia|o__Eubacteriales|f__Eubacteriales_Family_XIII_Incertae_Sedis|g__Eubacteriales_Family_XIII_Incertae_Sedis_unclassified|s__Eubacterium_saphenum
Streptococcus_pneumoniae	Western	0.0834213	0.001	0.00191968	Yes	k__Bacteria|p__Firmicutes|c__Bacilli|o__Lactobacillales|f__Streptococcaceae|g__Streptococcus|s__Streptococcus_pneumoniae
GGB12798_SGB135773	Western	0.139884	0.001	0.00191968	No	k__Bacteria|p__Candidatus_Saccharibacteria|c__Candidatus_Saccharibacteria_unclassified|o__Candidatus_Saccharibacteria_unclassified|f__Candidatus_Saccharibacteria_unclassified|g__GGB12798|s__GGB12798_SGB135773
GGB3486_SGB4658	Western	0.129826	0.048	0.0482524	No	k__Bacteria|p__Firmicutes|c__Clostridia|o__Eubacteriales|f__Clostridiaceae|g__GGB3486|s__GGB3486_SGB4658
Oribacterium_parvum	Western	0.0472114	0.008	0.0110841	No	k__Bacteria|p__Firmicutes|c__Clostridia|o__Eubacteriales|f__Lachnospiraceae|g__Oribacterium|s__Oribacterium_parvum
Oribacterium_sinus	Western	0.09341	0.001	0.00191968	No	k__Bacteria|p__Firmicutes|c__Clostridia|o__Eubacteriales|f__Lachnospiraceae|g__Oribacterium|s__Oribacterium_sinus
Abiotrophia_defectiva	Western	0.0452747	0.032	0.0346455	Yes	k__Bacteria|p__Firmicutes|c__Bacilli|o__Lactobacillales|f__Aerococcaceae|g__Abiotrophia|s__Abiotrophia_defectiva
Blautia_faecicola	Western	0.411707	0.001	0.00191968	No	k__Bacteria|p__Firmicutes|c__Clostridia|o__Eubacteriales|f__Lachnospiraceae|g__Blautia|s__Blautia_faecicola
GGB52130_SGB14966	Eastern	0.231663	0.001	0.00191968	No	k__Bacteria|p__Firmicutes|c__CFGB3047|o__OFGB3047|f__FGB3047|g__GGB52130|s__GGB52130_SGB14966
GGB4456_SGB6141	Western	0.334472	0.001	0.00191968	No	k__Bacteria|p__Firmicutes|c__Clostridia|o__Eubacteriales|f__Peptostreptococcaceae|g__GGB4456|s__GGB4456_SGB6141
Fournierella_massiliensis	Western	0.197913	0.001	0.00191968	No	k__Bacteria|p__Firmicutes|c__Clostridia|o__Eubacteriales|f__Oscillospiraceae|g__Fournierella|s__Fournierella_massiliensis
GGB3637_SGB4930	Western	0.10501	0.001	0.00191968	No	k__Bacteria|p__Firmicutes|c__Clostridia|o__Eubacteriales|f__Lachnospiraceae|g__GGB3637|s__GGB3637_SGB4930
GGB9512_SGB14909	Western	0.163146	0.002	0.00343268	No	k__Bacteria|p__Firmicutes|c__Firmicutes_unclassified|o__Firmicutes_unclassified|f__Firmicutes_unclassified|g__GGB9512|s__GGB9512_SGB14909
TM7_phylum_sp_oral_taxon_348	Western	0.212245	0.001	0.00191968	No	k__Bacteria|p__Candidatus_Saccharibacteria|c__Candidatus_Saccharibacteria_unclassified|o__Candidatus_Saccharibacteria_unclassified|f__Candidatus_Saccharibacteria_unclassified|g__Candidatus_Saccharibacteria_unclassified|s__TM7_phylum_sp_oral_taxon_348
Christensenella_timonensis	Eastern	0.0332058	0.004	0.00619773	No	k__Bacteria|p__Firmicutes|c__Clostridia|o__Eubacteriales|f__Christensenellaceae|g__Christensenella|s__Christensenella_timonensis
GGB9634_SGB15101	Western	0.0811528	0.01	0.0133148	No	k__Bacteria|p__Firmicutes|c__Clostridia|o__Eubacteriales|f__Oscillospiraceae|g__GGB9634|s__GGB9634_SGB15101
Phocaeicola_plebeius	Eastern	0.553486	0.001	0.00191968	No	k__Bacteria|p__Bacteroidota|c__Bacteroidia|o__Bacteroidales|f__Bacteroidaceae|g__Phocaeicola|s__Phocaeicola_plebeius
Olsenella_sp_oral_taxon_807	Western	0.454287	0.001	0.00191968	No	k__Bacteria|p__Actinobacteria|c__Coriobacteriia|o__Coriobacteriales|f__Atopobiaceae|g__Olsenella|s__Olsenella_sp_oral_taxon_807
Gemella_morbillorum	Western	0.412436	0.001	0.00191968	No	k__Bacteria|p__Firmicutes|c__Bacilli|o__Bacillales|f__Bacillales_unclassified|g__Gemella|s__Gemella_morbillorum
Pauljensenia_hongkongensis	Western	0.198769	0.001	0.00191968	No	k__Bacteria|p__Actinobacteria|c__Actinomycetia|o__Actinomycetales|f__Actinomycetaceae|g__Pauljensenia|s__Pauljensenia_hongkongensis
Limosilactobacillus_vaginalis	Western	0.018489	0.04	0.0415652	No	k__Bacteria|p__Firmicutes|c__Bacilli|o__Lactobacillales|f__Lactobacillaceae|g__Limosilactobacillus|s__Limosilactobacillus_vaginalis
GGB9690_SGB15196	Western	0.172777	0.001	0.00191968	No	k__Bacteria|p__Firmicutes|c__CFGB3054|o__OFGB3054|f__FGB3054|g__GGB9690|s__GGB9690_SGB15196
Streptococcus_sp_F0442	Western	0.297678	0.001	0.00191968	Yes	k__Bacteria|p__Firmicutes|c__Bacilli|o__Lactobacillales|f__Streptococcaceae|g__Streptococcus|s__Streptococcus_sp_F0442
Actinomyces_sp_ph3	Western	0.14755	0.002	0.00343268	Yes	k__Bacteria|p__Actinobacteria|c__Actinomycetia|o__Actinomycetales|f__Actinomycetaceae|g__Actinomyces|s__Actinomyces_sp_ph3
Catenibacillus_scindens	Eastern	0.0708549	0.009	0.0121697	No	k__Bacteria|p__Firmicutes|c__Clostridia|o__Eubacteriales|f__Lachnospiraceae|g__Catenibacillus|s__Catenibacillus_scindens
Bacteroides_fragilis	Eastern	0.432803	0.001	0.00191968	Yes	k__Bacteria|p__Bacteroidota|c__Bacteroidia|o__Bacteroidales|f__Bacteroidaceae|g__Bacteroides|s__Bacteroides_fragilis
Senegalimassilia_faecalis	Western	0.0648424	0.001	0.00191968	No	k__Bacteria|p__Actinobacteria|c__Coriobacteriia|o__Coriobacteriales|f__Coriobacteriaceae|g__Senegalimassilia|s__Senegalimassilia_faecalis
Lancefieldella_parvula	Western	0.291858	0.001	0.00191968	No	k__Bacteria|p__Actinobacteria|c__Coriobacteriia|o__Coriobacteriales|f__Atopobiaceae|g__Lancefieldella|s__Lancefieldella_parvula
Megasphaera_elsdenii	Western	0.051616	0.009	0.0121697	No	k__Bacteria|p__Firmicutes|c__Negativicutes|o__Veillonellales|f__Veillonellaceae|g__Megasphaera|s__Megasphaera_elsdenii
Tyzzerella_nexilis	Western	0.169251	0.007	0.00994354	No	k__Bacteria|p__Firmicutes|c__Clostridia|o__Eubacteriales|f__Lachnospiraceae|g__Tyzzerella|s__Tyzzerella_nexilis
GGB3429_SGB71704	Western	0.421554	0.001	0.00191968	No	k__Bacteria|p__Firmicutes|c__Clostridia|o__Eubacteriales|f__Lachnospiraceae|g__GGB3429|s__GGB3429_SGB71704
Streptococcus_cristatus	Western	0.413126	0.001	0.00191968	Yes	k__Bacteria|p__Firmicutes|c__Bacilli|o__Lactobacillales|f__Streptococcaceae|g__Streptococcus|s__Streptococcus_cristatus
GGB9711_SGB15240	Western	0.033092	0.004	0.00619773	No	k__Bacteria|p__Firmicutes|c__CFGB9714|o__OFGB9714|f__FGB9714|g__GGB9711|s__GGB9711_SGB15240
Klebsiella_michiganensis	Western	0.071192	0.027	0.0304387	No	k__Bacteria|p__Proteobacteria|c__Gammaproteobacteria|o__Enterobacterales|f__Enterobacteriaceae|g__Klebsiella|s__Klebsiella_michiganensis
GGB3632_SGB4921	Western	0.209376	0.001	0.00191968	No	k__Bacteria|p__Firmicutes|c__Clostridia|o__Eubacteriales|f__Lachnospiraceae|g__GGB3632|s__GGB3632_SGB4921
Clostridium_perfringens	Western	0.410283	0.001	0.00191968	Yes	k__Bacteria|p__Firmicutes|c__Clostridia|o__Eubacteriales|f__Clostridiaceae|g__Clostridium|s__Clostridium_perfringens
Eubacterium_sp_AF16_48	Western	0.168779	0.034	0.0362768	No	k__Bacteria|p__Firmicutes|c__Clostridia|o__Eubacteriales|f__Eubacteriaceae|g__Eubacterium|s__Eubacterium_sp_AF16_48
Ellagibacter_isourolithinifaciens	Western	0.113322	0.001	0.00191968	No	k__Bacteria|p__Actinobacteria|c__Coriobacteriia|o__Eggerthellales|f__Eggerthellaceae|g__Ellagibacter|s__Ellagibacter_isourolithinifaciens
GGB4644_SGB6428	Western	0.117272	0.009	0.0121697	No	k__Bacteria|p__Firmicutes|c__CFGB10312|o__OFGB10312|f__FGB10312|g__GGB4644|s__GGB4644_SGB6428
Faecalicatena_fissicatena	Western	0.487875	0.001	0.00191968	No	k__Bacteria|p__Firmicutes|c__Clostridia|o__Eubacteriales|f__Lachnospiraceae|g__Faecalicatena|s__Faecalicatena_fissicatena
Lachnospiraceae_bacterium_CLA_AA_H215	Western	0.284198	0.001	0.00191968	No	k__Bacteria|p__Firmicutes|c__Clostridia|o__Eubacteriales|f__Lachnospiraceae|g__Lachnospiraceae_unclassified|s__Lachnospiraceae_bacterium_CLA_AA_H215
Mogibacterium_pumilum	Western	0.117544	0.001	0.00191968	No	k__Bacteria|p__Firmicutes|c__Clostridia|o__Eubacteriales|f__Eubacteriales_Family_XIII_Incertae_Sedis|g__Mogibacterium|s__Mogibacterium_pumilum
Streptococcus_infantarius	Western	0.224138	0.001	0.00191968	Yes	k__Bacteria|p__Firmicutes|c__Bacilli|o__Lactobacillales|f__Streptococcaceae|g__Streptococcus|s__Streptococcus_infantarius
Holdemanella_biformis	Western	0.29268	0.001	0.00191968	No	k__Bacteria|p__Firmicutes|c__Erysipelotrichia|o__Erysipelotrichales|f__Erysipelotrichaceae|g__Holdemanella|s__Holdemanella_biformis
Schaalia_SGB17157	Western	0.210154	0.001	0.00191968	No	k__Bacteria|p__Actinobacteria|c__Actinomycetia|o__Actinomycetales|f__Actinomycetaceae|g__Schaalia|s__Schaalia_SGB17157
Blautia_stercoris	Western	0.493376	0.001	0.00191968	No	k__Bacteria|p__Firmicutes|c__Clostridia|o__Eubacteriales|f__Lachnospiraceae|g__Blautia|s__Blautia_stercoris
Streptococcus_intermedius	Western	0.0883808	0.004	0.00619773	Yes	k__Bacteria|p__Firmicutes|c__Bacilli|o__Lactobacillales|f__Streptococcaceae|g__Streptococcus|s__Streptococcus_intermedius
Arachnia_SGB15899	Western	0.141105	0.001	0.00191968	No	k__Bacteria|p__Actinobacteria|c__Actinomycetia|o__Propionibacteriales|f__Propionibacteriaceae|g__Arachnia|s__Arachnia_SGB15899
Oscillibacter_valericigenes	Eastern	0.541334	0.001	0.00191968	No	k__Bacteria|p__Firmicutes|c__Clostridia|o__Eubacteriales|f__Oscillospiraceae|g__Oscillibacter|s__Oscillibacter_valericigenes
GGB33469_SGB15237	Western	0.139073	0.001	0.00191968	No	k__Bacteria|p__Firmicutes|c__Clostridia|o__Eubacteriales|f__Oscillospiraceae|g__GGB33469|s__GGB33469_SGB15237
Eubacterium_sp_OM08_24	Western	0.0868706	0.005	0.00749216	No	k__Bacteria|p__Firmicutes|c__Clostridia|o__Eubacteriales|f__Eubacteriaceae|g__Eubacterium|s__Eubacterium_sp_OM08_24
Lachnospiraceae_bacterium_oral_taxon_096	Western	0.132644	0.001	0.00191968	No	k__Bacteria|p__Firmicutes|c__Clostridia|o__Eubacteriales|f__Lachnospiraceae|g__Lachnospiraceae_unclassified|s__Lachnospiraceae_bacterium_oral_taxon_096
Lachnospira_sp_NSJ_43	Eastern	0.320237	0.021	0.0246937	No	k__Bacteria|p__Firmicutes|c__Clostridia|o__Eubacteriales|f__Lachnospiraceae|g__Lachnospira|s__Lachnospira_sp_NSJ_43
Staphylococcus_saprophyticus	Western	0.0455016	0.002	0.00343268	No	k__Bacteria|p__Firmicutes|c__Bacilli|o__Bacillales|f__Staphylococcaceae|g__Staphylococcus|s__Staphylococcus_saprophyticus
Anaerosacchariphilus_sp_NSJ_68	Western	0.352124	0.001	0.00191968	No	k__Bacteria|p__Firmicutes|c__Clostridia|o__Eubacteriales|f__Lachnospiraceae|g__Anaerosacchariphilus|s__Anaerosacchariphilus_sp_NSJ_68
GGB3276_SGB4326	Western	0.0168422	0.037	0.0390851	No	k__Bacteria|p__Firmicutes|c__Clostridia|o__Eubacteriales|f__Eubacteriaceae|g__GGB3276|s__GGB3276_SGB4326
GGB9691_SGB15198	Western	0.17405	0.001	0.00191968	No	k__Bacteria|p__Firmicutes|c__CFGB3054|o__OFGB3054|f__FGB3054|g__GGB9691|s__GGB9691_SGB15198
Segatella_hominis	Western	0.135785	0.002	0.00343268	No	k__Bacteria|p__Bacteroidota|c__Bacteroidia|o__Bacteroidales|f__Prevotellaceae|g__Segatella|s__Segatella_hominis
GGB9296_SGB14253	Western	0.18374	0.001	0.00191968	No	k__Bacteria|p__Firmicutes|c__CFGB9272|o__OFGB9272|f__FGB9272|g__GGB9296|s__GGB9296_SGB14253
Lachnospira_pectinoschiza	Eastern	0.508868	0.003	0.00490256	No	k__Bacteria|p__Firmicutes|c__Clostridia|o__Eubacteriales|f__Lachnospiraceae|g__Lachnospira|s__Lachnospira_pectinoschiza
Prevotellamassilia_timonensis	Western	0.0745948	0.011	0.0144252	No	k__Bacteria|p__Bacteroidota|c__Bacteroidia|o__Bacteroidales|f__Prevotellaceae|g__Prevotellamassilia|s__Prevotellamassilia_timonensis
Butyricicoccus_SGB14990	Western	0.260867	0.001	0.00191968	No	k__Bacteria|p__Firmicutes|c__Clostridia|o__Eubacteriales|f__Clostridiaceae|g__Butyricicoccus|s__Butyricicoccus_SGB14990
Ligilactobacillus_ruminis	Western	0.210137	0.001	0.00191968	No	k__Bacteria|p__Firmicutes|c__Bacilli|o__Lactobacillales|f__Lactobacillaceae|g__Ligilactobacillus|s__Ligilactobacillus_ruminis
Segatella_sanihominis	Western	0.057242	0.002	0.00343268	No	k__Bacteria|p__Bacteroidota|c__Bacteroidia|o__Bacteroidales|f__Prevotellaceae|g__Segatella|s__Segatella_sanihominis
GGB9715_SGB15265	Eastern	0.30912	0.014	0.0175874	No	k__Bacteria|p__Firmicutes|c__Clostridia|o__Eubacteriales|f__Oscillospiraceae|g__GGB9715|s__GGB9715_SGB15265
GGB3649_SGB4958	Western	0.0993953	0.001	0.00191968	No	k__Bacteria|p__Firmicutes|c__Clostridia|o__Eubacteriales|f__Lachnospiraceae|g__GGB3649|s__GGB3649_SGB4958
GGB3730_SGB5060	Western	0.195536	0.001	0.00191968	No	k__Bacteria|p__Firmicutes|c__CFGB1473|o__OFGB1473|f__FGB1473|g__GGB3730|s__GGB3730_SGB5060
Blautia_sp_MCC283	Western	0.269287	0.001	0.00191968	No	k__Bacteria|p__Firmicutes|c__Clostridia|o__Eubacteriales|f__Lachnospiraceae|g__Blautia|s__Blautia_sp_MCC283
Lachnospiraceae_bacterium_AM48_27BH	Western	0.445137	0.008	0.0110841	No	k__Bacteria|p__Firmicutes|c__Clostridia|o__Eubacteriales|f__Lachnospiraceae|g__Lachnospiraceae_unclassified|s__Lachnospiraceae_bacterium_AM48_27BH
GGB38239_SGB47716	Western	0.392025	0.001	0.00191968	No	k__Bacteria|p__Firmicutes|c__Clostridia|o__Eubacteriales|f__Lachnospiraceae|g__GGB38239|s__GGB38239_SGB47716
Colidextribacter_sp_210702_DFI_3_9	Western	0.418719	0.001	0.00191968	No	k__Bacteria|p__Firmicutes|c__Clostridia|o__Eubacteriales|f__Eubacteriales_unclassified|g__Colidextribacter|s__Colidextribacter_sp_210702_DFI_3_9
Clostridiales_bacterium_KLE1615	Western	0.683096	0.001	0.00191968	No	k__Bacteria|p__Firmicutes|c__Clostridia|o__Eubacteriales|f__Eubacteriales_unclassified|g__Eubacteriales_unclassified|s__Clostridiales_bacterium_KLE1615
Clostridium_sp_AF27_2AA	Western	0.332893	0.005	0.00749216	No	k__Bacteria|p__Firmicutes|c__Clostridia|o__Eubacteriales|f__Clostridiaceae|g__Clostridium|s__Clostridium_sp_AF27_2AA
Clostridium_sp_AF20_17LB	Western	0.524667	0.001	0.00191968	No	k__Bacteria|p__Firmicutes|c__Clostridia|o__Eubacteriales|f__Clostridiaceae|g__Clostridium|s__Clostridium_sp_AF20_17LB
Roseburia_sp_AF02_12	Western	0.404006	0.001	0.00191968	No	k__Bacteria|p__Firmicutes|c__Clostridia|o__Eubacteriales|f__Lachnospiraceae|g__Roseburia|s__Roseburia_sp_AF02_12
GGB9590_SGB15012	Western	0.260689	0.001	0.00191968	No	k__Bacteria|p__Firmicutes|c__Clostridia|o__Eubacteriales|f__Oscillospiraceae|g__GGB9590|s__GGB9590_SGB15012
GGB9614_SGB15049	Eastern	0.501386	0.001	0.00191968	No	k__Bacteria|p__Firmicutes|c__Clostridia|o__Eubacteriales|f__Oscillospiraceae|g__GGB9614|s__GGB9614_SGB15049
Sutterella_parvirubra	Western	0.0529131	0.028	0.0311981	No	k__Bacteria|p__Proteobacteria|c__Betaproteobacteria|o__Burkholderiales|f__Sutterellaceae|g__Sutterella|s__Sutterella_parvirubra
Ruminococcus_sp_AF41_9	Western	0.299547	0.001	0.00191968	No	k__Bacteria|p__Firmicutes|c__Clostridia|o__Eubacteriales|f__Oscillospiraceae|g__Ruminococcus|s__Ruminococcus_sp_AF41_9
Oliverpabstia_intestinalis	Western	0.523306	0.001	0.00191968	No	k__Bacteria|p__Firmicutes|c__Clostridia|o__Eubacteriales|f__Lachnospiraceae|g__Oliverpabstia|s__Oliverpabstia_intestinalis
GGB9618_SGB15065	Western	0.19313	0.001	0.00191968	No	k__Bacteria|p__Firmicutes|c__Clostridia|o__Eubacteriales|f__Oscillospiraceae|g__GGB9618|s__GGB9618_SGB15065
GGB49418_SGB69331	Western	0.2375	0.001	0.00191968	No	k__Bacteria|p__Firmicutes|c__CFGB16911|o__OFGB16911|f__FGB16911|g__GGB49418|s__GGB49418_SGB69331
GGB9561_SGB14972	Western	0.327142	0.001	0.00191968	No	k__Bacteria|p__Firmicutes|c__CFGB3048|o__OFGB3048|f__FGB3048|g__GGB9561|s__GGB9561_SGB14972
Clostridium_saudiense	Western	0.446996	0.001	0.00191968	No	k__Bacteria|p__Firmicutes|c__Clostridia|o__Eubacteriales|f__Clostridiaceae|g__Clostridium|s__Clostridium_saudiense
GGB34228_SGB72916	Western	0.245643	0.001	0.00191968	No	k__Bacteria|p__Firmicutes|c__Clostridia|o__Eubacteriales|f__Oscillospiraceae|g__GGB34228|s__GGB34228_SGB72916
GGB3626_SGB4905	Western	0.186835	0.001	0.00191968	No	k__Bacteria|p__Firmicutes|c__Clostridia|o__Eubacteriales|f__Lachnospiraceae|g__GGB3626|s__GGB3626_SGB4905
Clostridium_SGB4751	Western	0.567375	0.001	0.00191968	No	k__Bacteria|p__Firmicutes|c__Clostridia|o__Eubacteriales|f__Clostridiaceae|g__Clostridium|s__Clostridium_SGB4751
Clostridium_sp_AF32_12BH	Western	0.443753	0.001	0.00191968	No	k__Bacteria|p__Firmicutes|c__Clostridia|o__Eubacteriales|f__Clostridiaceae|g__Clostridium|s__Clostridium_sp_AF32_12BH
Pseudoflavonifractor_sp_MSJ_37	Western	0.223456	0.001	0.00191968	No	k__Bacteria|p__Firmicutes|c__Clostridia|o__Eubacteriales|f__Oscillospiraceae|g__Pseudoflavonifractor|s__Pseudoflavonifractor_sp_MSJ_37
Oscillospiraceae_unclassified_SGB15252	Western	0.242692	0.005	0.00749216	No	k__Bacteria|p__Firmicutes|c__Clostridia|o__Eubacteriales|f__Oscillospiraceae|g__Oscillospiraceae_unclassified|s__Oscillospiraceae_unclassified_SGB15252
Turicibacter_bilis	Western	0.482705	0.001	0.00191968	No	k__Bacteria|p__Firmicutes|c__Erysipelotrichia|o__Erysipelotrichales|f__Turicibacteraceae|g__Turicibacter|s__Turicibacter_bilis
Clostridium_sp_AF12_28	Western	0.480605	0.001	0.00191968	No	k__Bacteria|p__Firmicutes|c__Clostridia|o__Eubacteriales|f__Clostridiaceae|g__Clostridium|s__Clostridium_sp_AF12_28
GGB3588_SGB4808	Western	0.319415	0.001	0.00191968	No	k__Bacteria|p__Firmicutes|c__Clostridia|o__Eubacteriales|f__Lachnospiraceae|g__GGB3588|s__GGB3588_SGB4808
GGB1093_SGB1404	Western	0.0424864	0.006	0.0087041	No	k__Bacteria|p__Bacteroidota|c__CFGB529|o__OFGB529|f__FGB529|g__GGB1093|s__GGB1093_SGB1404
Mediterraneibacter_sp_NSJ_151	Western	0.587977	0.001	0.00191968	No	k__Bacteria|p__Firmicutes|c__Clostridia|o__Eubacteriales|f__Lachnospiraceae|g__Mediterraneibacter|s__Mediterraneibacter_sp_NSJ_151
GGB51441_SGB71759	Western	0.570291	0.001	0.00191968	No	k__Bacteria|p__Firmicutes|c__Clostridia|o__Eubacteriales|f__Lachnospiraceae|g__GGB51441|s__GGB51441_SGB71759
Faecalibacterium_SGB15346	Eastern	0.493148	0.004	0.00619773	No	k__Bacteria|p__Firmicutes|c__Clostridia|o__Eubacteriales|f__Oscillospiraceae|g__Faecalibacterium|s__Faecalibacterium_SGB15346
Parasutterella_excrementihominis	Eastern	0.43983	0.001	0.00191968	No	k__Bacteria|p__Proteobacteria|c__Betaproteobacteria|o__Burkholderiales|f__Sutterellaceae|g__Parasutterella|s__Parasutterella_excrementihominis
Clostridium_sp_AM42_4	Western	0.528592	0.001	0.00191968	No	k__Bacteria|p__Firmicutes|c__Clostridia|o__Eubacteriales|f__Clostridiaceae|g__Clostridium|s__Clostridium_sp_AM42_4
GGB13404_SGB14252	Western	0.255523	0.001	0.00191968	No	k__Bacteria|p__Firmicutes|c__CFGB4605|o__OFGB4605|f__FGB4605|g__GGB13404|s__GGB13404_SGB14252
Hydrogenoanaerobacterium_saccharovorans	Eastern	0.311535	0.001	0.00191968	No	k__Bacteria|p__Firmicutes|c__Clostridia|o__Eubacteriales|f__Oscillospiraceae|g__Hydrogenoanaerobacterium|s__Hydrogenoanaerobacterium_saccharovorans
Odoribacter_splanchnicus	Eastern	0.646546	0.001	0.00191968	No	k__Bacteria|p__Bacteroidota|c__Bacteroidia|o__Bacteroidales|f__Odoribacteraceae|g__Odoribacter|s__Odoribacter_splanchnicus
Parabacteroides_merdae	Eastern	0.591738	0.001	0.00191968	No	k__Bacteria|p__Bacteroidota|c__Bacteroidia|o__Bacteroidales|f__Tannerellaceae|g__Parabacteroides|s__Parabacteroides_merdae
Solobacterium_SGB6834	Western	0.146848	0.001	0.00191968	No	k__Bacteria|p__Firmicutes|c__Erysipelotrichia|o__Erysipelotrichales|f__Erysipelotrichaceae|g__Solobacterium|s__Solobacterium_SGB6834
GGB3828_SGB5197	Western	0.365001	0.001	0.00191968	No	k__Bacteria|p__Firmicutes|c__Clostridia|o__Eubacteriales|f__Lachnospiraceae|g__GGB3828|s__GGB3828_SGB5197
Turicibacter_sanguinis	Western	0.24732	0.001	0.00191968	No	k__Bacteria|p__Firmicutes|c__Erysipelotrichia|o__Erysipelotrichales|f__Turicibacteraceae|g__Turicibacter|s__Turicibacter_sanguinis
Roseburia_SGB4939	Western	0.125994	0.001	0.00191968	No	k__Bacteria|p__Firmicutes|c__Clostridia|o__Eubacteriales|f__Lachnospiraceae|g__Roseburia|s__Roseburia_SGB4939
Actinomyces_SGB17132	Western	0.318791	0.001	0.00191968	Yes	k__Bacteria|p__Actinobacteria|c__Actinomycetia|o__Actinomycetales|f__Actinomycetaceae|g__Actinomyces|s__Actinomyces_SGB17132
Jingyaoa_shaoxingensis	Western	0.469663	0.001	0.00191968	No	k__Bacteria|p__Firmicutes|c__Clostridia|o__Eubacteriales|f__Lachnospiraceae|g__Jingyaoa|s__Jingyaoa_shaoxingensis
Lachnospiraceae_bacterium_OF09_6	Western	0.346363	0.001	0.00191968	No	k__Bacteria|p__Firmicutes|c__Clostridia|o__Eubacteriales|f__Lachnospiraceae|g__Lachnospiraceae_unclassified|s__Lachnospiraceae_bacterium_OF09_6
Lawsonibacter_asaccharolyticus	Eastern	0.464273	0.001	0.00191968	No	k__Bacteria|p__Firmicutes|c__Clostridia|o__Eubacteriales|f__Oscillospiraceae|g__Lawsonibacter|s__Lawsonibacter_asaccharolyticus
GGB9619_SGB15067	Eastern	0.152155	0.001	0.00191968	No	k__Bacteria|p__Firmicutes|c__Clostridia|o__Eubacteriales|f__Oscillospiraceae|g__GGB9619|s__GGB9619_SGB15067
GGB9237_SGB14179	Western	0.202369	0.001	0.00191968	No	k__Bacteria|p__Firmicutes|c__Clostridia|o__Eubacteriales|f__Oscillospiraceae|g__GGB9237|s__GGB9237_SGB14179
Clostridium_celatum	Western	0.192029	0.001	0.00191968	No	k__Bacteria|p__Firmicutes|c__Clostridia|o__Eubacteriales|f__Clostridiaceae|g__Clostridium|s__Clostridium_celatum
Fusicatenibacter_sp_CLA_AA_H277	Western	0.491472	0.001	0.00191968	No	k__Bacteria|p__Firmicutes|c__Clostridia|o__Eubacteriales|f__Lachnospiraceae|g__Fusicatenibacter|s__Fusicatenibacter_sp_CLA_AA_H277
Paraprevotella_clara	Eastern	0.253899	0.013	0.0166595	No	k__Bacteria|p__Bacteroidota|c__Bacteroidia|o__Bacteroidales|f__Prevotellaceae|g__Paraprevotella|s__Paraprevotella_clara
GGB9444_SGB14834	Western	0.140298	0.026	0.0295553	No	k__Bacteria|p__Firmicutes|c__CFGB2997|o__OFGB2997|f__FGB2997|g__GGB9444|s__GGB9444_SGB14834
Clostridium_disporicum	Western	0.191141	0.001	0.00191968	No	k__Bacteria|p__Firmicutes|c__Clostridia|o__Eubacteriales|f__Clostridiaceae|g__Clostridium|s__Clostridium_disporicum
Streptococcus_alactolyticus	Western	0.0451352	0.006	0.0087041	Yes	k__Bacteria|p__Firmicutes|c__Bacilli|o__Lactobacillales|f__Streptococcaceae|g__Streptococcus|s__Streptococcus_alactolyticus
Alistipes_communis	Eastern	0.489069	0.001	0.00191968	No	k__Bacteria|p__Bacteroidota|c__Bacteroidia|o__Bacteroidales|f__Rikenellaceae|g__Alistipes|s__Alistipes_communis
Alistipes_shahii	Eastern	0.65923	0.001	0.00191968	No	k__Bacteria|p__Bacteroidota|c__Bacteroidia|o__Bacteroidales|f__Rikenellaceae|g__Alistipes|s__Alistipes_shahii
Bacillus_glycinifermentans	Western	0.0392968	0.002	0.00343268	No	k__Bacteria|p__Firmicutes|c__Bacilli|o__Bacillales|f__Bacillaceae|g__Bacillus|s__Bacillus_glycinifermentans
Phocaeicola_coprocola	Eastern	0.408644	0.001	0.00191968	No	k__Bacteria|p__Bacteroidota|c__Bacteroidia|o__Bacteroidales|f__Bacteroidaceae|g__Phocaeicola|s__Phocaeicola_coprocola
Phocaeicola_dorei	Eastern	0.607268	0.001	0.00191968	No	k__Bacteria|p__Bacteroidota|c__Bacteroidia|o__Bacteroidales|f__Bacteroidaceae|g__Phocaeicola|s__Phocaeicola_dorei
Mediterraneibacter_glycyrrhizinilyticus	Western	0.224376	0.001	0.00191968	No	k__Bacteria|p__Firmicutes|c__Clostridia|o__Eubacteriales|f__Lachnospiraceae|g__Mediterraneibacter|s__Mediterraneibacter_glycyrrhizinilyticus
Bacteroides_stercoris	Eastern	0.715087	0.001	0.00191968	No	k__Bacteria|p__Bacteroidota|c__Bacteroidia|o__Bacteroidales|f__Bacteroidaceae|g__Bacteroides|s__Bacteroides_stercoris
Mitsuokella_multacida	Western	0.101444	0.001	0.00191968	No	k__Bacteria|p__Firmicutes|c__Negativicutes|o__Selenomonadales|f__Selenomonadaceae|g__Mitsuokella|s__Mitsuokella_multacida
Clostridium_butyricum	Western	0.0331	0.026	0.0295553	No	k__Bacteria|p__Firmicutes|c__Clostridia|o__Eubacteriales|f__Clostridiaceae|g__Clostridium|s__Clostridium_butyricum
Gemella_haemolysans	Western	0.270936	0.001	0.00191968	No	k__Bacteria|p__Firmicutes|c__Bacilli|o__Bacillales|f__Bacillales_unclassified|g__Gemella|s__Gemella_haemolysans
Clostridium_sp_NSJ_6	Western	0.0477216	0.003	0.00490256	No	k__Bacteria|p__Firmicutes|c__Clostridia|o__Eubacteriales|f__Clostridiaceae|g__Clostridium|s__Clostridium_sp_NSJ_6
GGB9359_SGB14334	Western	0.24328	0.001	0.00191968	No	k__Bacteria|p__Actinobacteria|c__CFGB77988|o__OFGB77988|f__FGB77988|g__GGB9359|s__GGB9359_SGB14334
Eubacterium_hominis	Western	0.167215	0.039	0.0407475	No	k__Bacteria|p__Firmicutes|c__Clostridia|o__Eubacteriales|f__Eubacteriaceae|g__Eubacterium|s__Eubacterium_hominis
Parvimonas_micra	Western	0.222103	0.031	0.033754	No	k__Bacteria|p__Firmicutes|c__Tissierellia|o__Tissierellales|f__Peptoniphilaceae|g__Parvimonas|s__Parvimonas_micra
Eubacterium_brachy	Western	0.177323	0.001	0.00191968	No	k__Bacteria|p__Firmicutes|c__Clostridia|o__Eubacteriales|f__Eubacteriales_Family_XIII_Incertae_Sedis|g__Eubacteriales_Family_XIII_Incertae_Sedis_unclassified|s__Eubacterium_brachy
Alistipes_putredinis	Eastern	0.692783	0.001	0.00191968	No	k__Bacteria|p__Bacteroidota|c__Bacteroidia|o__Bacteroidales|f__Rikenellaceae|g__Alistipes|s__Alistipes_putredinis
Peptostreptococcus_stomatis	Western	0.466046	0.001	0.00191968	No	k__Bacteria|p__Firmicutes|c__Clostridia|o__Eubacteriales|f__Peptostreptococcaceae|g__Peptostreptococcus|s__Peptostreptococcus_stomatis
Streptococcus_infantis	Western	0.141748	0.001	0.00191968	Yes	k__Bacteria|p__Firmicutes|c__Bacilli|o__Lactobacillales|f__Streptococcaceae|g__Streptococcus|s__Streptococcus_infantis
Solobacterium_SGB6833	Western	0.0652864	0.007	0.00994354	No	k__Bacteria|p__Firmicutes|c__Erysipelotrichia|o__Erysipelotrichales|f__Erysipelotrichaceae|g__Solobacterium|s__Solobacterium_SGB6833
Roseburia_sp_AM23_20	Western	0.398461	0.001	0.00191968	No	k__Bacteria|p__Firmicutes|c__Clostridia|o__Eubacteriales|f__Lachnospiraceae|g__Roseburia|s__Roseburia_sp_AM23_20
Clostridium_SGB6177	Western	0.108757	0.004	0.00619773	No	k__Bacteria|p__Firmicutes|c__Clostridia|o__Eubacteriales|f__Clostridiaceae|g__Clostridium|s__Clostridium_SGB6177
Coprococcus_SGB26904	Western	0.0144778	0.037	0.0390851	No	k__Bacteria|p__Firmicutes|c__Clostridia|o__Eubacteriales|f__Lachnospiraceae|g__Coprococcus|s__Coprococcus_SGB26904
Bacteroides_salyersiae	Eastern	0.317642	0.001	0.00191968	No	k__Bacteria|p__Bacteroidota|c__Bacteroidia|o__Bacteroidales|f__Bacteroidaceae|g__Bacteroides|s__Bacteroides_salyersiae
Granulicatella_SGB8245	Western	0.0252108	0.016	0.0196607	Yes	k__Bacteria|p__Firmicutes|c__Bacilli|o__Lactobacillales|f__Carnobacteriaceae|g__Granulicatella|s__Granulicatella_SGB8245
GGB1148_SGB1475	Western	0.0596786	0.02	0.0236341	No	k__Bacteria|p__Bacteroidota|c__Bacteroidia|o__Bacteroidales|f__Prevotellaceae|g__GGB1148|s__GGB1148_SGB1475
Gemella_SGB7293	Western	0.0400515	0.004	0.00619773	No	k__Bacteria|p__Firmicutes|c__Bacilli|o__Bacillales|f__Bacillales_unclassified|g__Gemella|s__Gemella_SGB7293
Lachnoanaerobaculum_orale	Western	0.0368488	0.012	0.0155447	No	k__Bacteria|p__Firmicutes|c__Clostridia|o__Eubacteriales|f__Lachnospiraceae|g__Lachnoanaerobaculum|s__Lachnoanaerobaculum_orale
Segatella_brasiliensis	Western	0.134397	0.001	0.00191968	No	k__Bacteria|p__Bacteroidota|c__Bacteroidia|o__Bacteroidales|f__Prevotellaceae|g__Segatella|s__Segatella_brasiliensis
Prevotella_sp_885	Western	0.128634	0.001	0.00191968	Yes	k__Bacteria|p__Bacteroidota|c__Bacteroidia|o__Bacteroidales|f__Prevotellaceae|g__Prevotella|s__Prevotella_sp_885
Clostridium_paraputrificum	Western	0.0643399	0.015	0.0185992	No	k__Bacteria|p__Firmicutes|c__Clostridia|o__Eubacteriales|f__Clostridiaceae|g__Clostridium|s__Clostridium_paraputrificum
Dialister_hominis	Eastern	0.234014	0.001	0.00191968	No	k__Bacteria|p__Firmicutes|c__Negativicutes|o__Veillonellales|f__Veillonellaceae|g__Dialister|s__Dialister_hominis
GGB9715_SGB15266	Western	0.100972	0.003	0.00490256	No	k__Bacteria|p__Firmicutes|c__Clostridia|o__Eubacteriales|f__Oscillospiraceae|g__GGB9715|s__GGB9715_SGB15266
Faecalibacterium_sp_CLA_AA_H233	Western	0.259078	0.001	0.00191968	No	k__Bacteria|p__Firmicutes|c__Clostridia|o__Eubacteriales|f__Oscillospiraceae|g__Faecalibacterium|s__Faecalibacterium_sp_CLA_AA_H233
Actinomyces_bouchesdurhonensis	Western	0.135095	0.001	0.00191968	Yes	k__Bacteria|p__Actinobacteria|c__Actinomycetia|o__Actinomycetales|f__Actinomycetaceae|g__Actinomyces|s__Actinomyces_bouchesdurhonensis
Streptococcus_mutans	Western	0.365169	0.001	0.00191968	Yes	k__Bacteria|p__Firmicutes|c__Bacilli|o__Lactobacillales|f__Streptococcaceae|g__Streptococcus|s__Streptococcus_mutans
Ruminococcus_lactaris	Western	0.347775	0.001	0.00191968	No	k__Bacteria|p__Firmicutes|c__Clostridia|o__Eubacteriales|f__Lachnospiraceae|g__Mediterraneibacter|s__Ruminococcus_lactaris
Bacteroides_caccae	Eastern	0.614792	0.001	0.00191968	No	k__Bacteria|p__Bacteroidota|c__Bacteroidia|o__Bacteroidales|f__Bacteroidaceae|g__Bacteroides|s__Bacteroides_caccae
Propionibacterium_acidifaciens	Western	0.275444	0.001	0.00191968	No	k__Bacteria|p__Actinobacteria|c__Actinomycetia|o__Propionibacteriales|f__Propionibacteriaceae|g__Propionibacterium|s__Propionibacterium_acidifaciens
GGB51648_SGB4350	Western	0.0289555	0.004	0.00619773	No	k__Bacteria|p__Firmicutes|c__CFGB1349|o__OFGB1349|f__FGB1349|g__GGB51648|s__GGB51648_SGB4350
GGB55957_SGB77276	Eastern	0.132002	0.01	0.0133148	No	k__Bacteria|p__Firmicutes|c__Clostridia|o__Eubacteriales|f__Lachnospiraceae|g__GGB55957|s__GGB55957_SGB77276
GGB3738_SGB5072	Western	0.169259	0.001	0.00191968	No	k__Bacteria|p__Firmicutes|c__Clostridia|o__Eubacteriales|f__Lachnospiraceae|g__GGB3738|s__GGB3738_SGB5072
Candidatus_Nanoperiomorbus_periodonticus	Western	0.149797	0.001	0.00191968	No	k__Bacteria|p__Candidatus_Saccharibacteria|c__Candidatus_Nanoperiomorbia|o__Candidatus_Nanoperiomorbales|f__Candidatus_Nanoperiomorbaceae|g__Candidatus_Nanoperiomorbus|s__Candidatus_Nanoperiomorbus_periodonticus
Rothia_aeria	Western	0.0600676	0.001	0.00191968	No	k__Bacteria|p__Actinobacteria|c__Actinomycetia|o__Micrococcales|f__Micrococcaceae|g__Rothia|s__Rothia_aeria
Arachnia_propionica	Western	0.237875	0.001	0.00191968	Yes	k__Bacteria|p__Actinobacteria|c__Actinomycetia|o__Propionibacteriales|f__Propionibacteriaceae|g__Arachnia|s__Arachnia_propionica
Ruminococcus_SGB4421	Western	0.166199	0.041	0.0423741	No	k__Bacteria|p__Firmicutes|c__Clostridia|o__Eubacteriales|f__Oscillospiraceae|g__Ruminococcus|s__Ruminococcus_SGB4421
Faecalibacillus_faecis	Western	0.269949	0.001	0.00191968	No	k__Bacteria|p__Firmicutes|c__Erysipelotrichia|o__Erysipelotrichales|f__Erysipelotrichaceae|g__Faecalibacillus|s__Faecalibacillus_faecis
Bacteroides_cellulosilyticus	Eastern	0.500855	0.001	0.00191968	No	k__Bacteria|p__Bacteroidota|c__Bacteroidia|o__Bacteroidales|f__Bacteroidaceae|g__Bacteroides|s__Bacteroides_cellulosilyticus
Olsenella_uli	Western	0.15432	0.001	0.00191968	No	k__Bacteria|p__Actinobacteria|c__Coriobacteriia|o__Coriobacteriales|f__Atopobiaceae|g__Olsenella|s__Olsenella_uli
Scardovia_wiggsiae	Western	0.141088	0.001	0.00191968	No	k__Bacteria|p__Actinobacteria|c__Actinomycetia|o__Bifidobacteriales|f__Bifidobacteriaceae|g__Scardovia|s__Scardovia_wiggsiae
Dialister_SGB5817	Western	0.0555838	0.003	0.00490256	No	k__Bacteria|p__Firmicutes|c__Negativicutes|o__Veillonellales|f__Veillonellaceae|g__Dialister|s__Dialister_SGB5817
Amedibacterium_intestinale	Western	0.067933	0.014	0.0175874	No	k__Bacteria|p__Firmicutes|c__Erysipelotrichia|o__Erysipelotrichales|f__Erysipelotrichaceae|g__Amedibacterium|s__Amedibacterium_intestinale
Faecalimonas_umbilicata	Western	0.130986	0.012	0.0155447	No	k__Bacteria|p__Firmicutes|c__Clostridia|o__Eubacteriales|f__Lachnospiraceae|g__Faecalimonas|s__Faecalimonas_umbilicata
GGB51521_SGB66596	Western	0.0439942	0.002	0.00343268	No	k__Bacteria|p__Firmicutes|c__Clostridia|o__Eubacteriales|f__Lachnospiraceae|g__GGB51521|s__GGB51521_SGB66596
Bifidobacterium_adolescentis	Eastern	0.222748	0.001	0.00191968	No	k__Bacteria|p__Actinobacteria|c__Actinomycetia|o__Bifidobacteriales|f__Bifidobacteriaceae|g__Bifidobacterium|s__Bifidobacterium_adolescentis
GGB3600_SGB4860	Western	0.0501895	0.011	0.0144252	No	k__Bacteria|p__Firmicutes|c__Clostridia|o__Eubacteriales|f__Lachnospiraceae|g__GGB3600|s__GGB3600_SGB4860
Clostridiales_bacterium	Eastern	0.487453	0.001	0.00191968	No	k__Bacteria|p__Firmicutes|c__Clostridia|o__Eubacteriales|f__Eubacteriales_unclassified|g__Eubacteriales_unclassified|s__Clostridiales_bacterium
Bacteroides_xylanisolvens	Eastern	0.75326	0.001	0.00191968	No	k__Bacteria|p__Bacteroidota|c__Bacteroidia|o__Bacteroidales|f__Bacteroidaceae|g__Bacteroides|s__Bacteroides_xylanisolvens
Clostridiaceae_bacterium_Marseille_Q3526	Eastern	0.178453	0.035	0.0372191	No	k__Bacteria|p__Firmicutes|c__Clostridia|o__Eubacteriales|f__Clostridiaceae|g__Clostridiaceae_unclassified|s__Clostridiaceae_bacterium_Marseille_Q3526
Bacteroides_faecis	Eastern	0.11056	0.001	0.00191968	No	k__Bacteria|p__Bacteroidota|c__Bacteroidia|o__Bacteroidales|f__Bacteroidaceae|g__Bacteroides|s__Bacteroides_faecis
Amedibacillus_dolichus	Western	0.106087	0.002	0.00343268	No	k__Bacteria|p__Firmicutes|c__Erysipelotrichia|o__Erysipelotrichales|f__Erysipelotrichaceae|g__Amedibacillus|s__Amedibacillus_dolichus
GGB74505_SGB47518	Western	0.0784031	0.002	0.00343268	No	k__Bacteria|p__Firmicutes|c__Clostridia|o__Eubacteriales|f__Lachnospiraceae|g__GGB74505|s__GGB74505_SGB47518
Arachnia_SGB15898	Western	0.123216	0.001	0.00191968	No	k__Bacteria|p__Actinobacteria|c__Actinomycetia|o__Propionibacteriales|f__Propionibacteriaceae|g__Arachnia|s__Arachnia_SGB15898
GGB9424_SGB14794	Western	0.107019	0.002	0.00343268	No	k__Bacteria|p__Actinobacteria|c__Coriobacteriia|o__Eggerthellales|f__Eggerthellaceae|g__GGB9424|s__GGB9424_SGB14794
Actinomyces_sp_HMT897	Western	0.146725	0.001	0.00191968	Yes	k__Bacteria|p__Actinobacteria|c__Actinomycetia|o__Actinomycetales|f__Actinomycetaceae|g__Actinomyces|s__Actinomyces_sp_HMT897
Leuconostoc_lactis	Western	0.234578	0.001	0.00191968	No	k__Bacteria|p__Firmicutes|c__Bacilli|o__Lactobacillales|f__Lactobacillaceae|g__Leuconostoc|s__Leuconostoc_lactis
Schaalia_SGB17154	Western	0.126917	0.005	0.00749216	No	k__Bacteria|p__Actinobacteria|c__Actinomycetia|o__Actinomycetales|f__Actinomycetaceae|g__Schaalia|s__Schaalia_SGB17154
Streptococcus_sinensis	Western	0.30305	0.001	0.00191968	Yes	k__Bacteria|p__Firmicutes|c__Bacilli|o__Lactobacillales|f__Streptococcaceae|g__Streptococcus|s__Streptococcus_sinensis
Actinobaculum_sp_oral_taxon_183	Western	0.35537	0.001	0.00191968	No	k__Bacteria|p__Actinobacteria|c__Actinomycetia|o__Actinomycetales|f__Actinomycetaceae|g__Actinobaculum|s__Actinobaculum_sp_oral_taxon_183
Bacteroides_eggerthii	Eastern	0.403777	0.001	0.00191968	No	k__Bacteria|p__Bacteroidota|c__Bacteroidia|o__Bacteroidales|f__Bacteroidaceae|g__Bacteroides|s__Bacteroides_eggerthii
GGB9715_SGB15267	Eastern	0.158644	0.038	0.0399209	No	k__Bacteria|p__Firmicutes|c__Clostridia|o__Eubacteriales|f__Oscillospiraceae|g__GGB9715|s__GGB9715_SGB15267
GGB4552_SGB6276	Eastern	0.231956	0.017	0.0205982	No	k__Bacteria|p__Firmicutes|c__CFGB1765|o__OFGB1765|f__FGB1765|g__GGB4552|s__GGB4552_SGB6276
GGB9595_SGB15019	Western	0.264482	0.001	0.00191968	No	k__Bacteria|p__Firmicutes|c__Clostridia|o__Eubacteriales|f__Oscillospiraceae|g__GGB9595|s__GGB9595_SGB15019
GGB4689_SGB6487	Western	0.0412477	0.006	0.0087041	No	k__Bacteria|p__Firmicutes|c__CFGB73902|o__OFGB73902|f__FGB73902|g__GGB4689|s__GGB4689_SGB6487
Oscillospiraceae_unclassified_SGB15257	Western	0.0964823	0.003	0.00490256	No	k__Bacteria|p__Firmicutes|c__Clostridia|o__Eubacteriales|f__Oscillospiraceae|g__Oscillospiraceae_unclassified|s__Oscillospiraceae_unclassified_SGB15257
Paratractidigestivibacter_faecalis	Western	0.0495676	0.013	0.0166595	No	k__Bacteria|p__Actinobacteria|c__Coriobacteriia|o__Coriobacteriales|f__Atopobiaceae|g__Paratractidigestivibacter|s__Paratractidigestivibacter_faecalis
GGB9730_SGB15290	Western	0.0731211	0.001	0.00191968	No	k__Bacteria|p__Firmicutes|c__Clostridia|o__Eubacteriales|f__Oscillospiraceae|g__GGB9730|s__GGB9730_SGB15290
GGB4312_SGB5903	Western	0.0144778	0.033	0.0353281	No	k__Bacteria|p__Firmicutes|c__Negativicutes|o__Selenomonadales|f__Selenomonadaceae|g__GGB4312|s__GGB4312_SGB5903
GGB9597_SGB15022	Western	0.324087	0.001	0.00191968	No	k__Bacteria|p__Firmicutes|c__Clostridia|o__Eubacteriales|f__Oscillospiraceae|g__GGB9597|s__GGB9597_SGB15022
GGB45432_SGB63101	Western	0.124809	0.001	0.00191968	No	k__Bacteria|p__Actinobacteria|c__Coriobacteriia|o__Eggerthellales|f__Eggerthellaceae|g__GGB45432|s__GGB45432_SGB63101
GGB58067_SGB79698	Western	0.145812	0.001	0.00191968	No	k__Bacteria|p__Firmicutes|c__Clostridia|o__Eubacteriales|f__Lachnospiraceae|g__GGB58067|s__GGB58067_SGB79698
GGB9589_SGB15011	Western	0.0807594	0.001	0.00191968	No	k__Bacteria|p__Firmicutes|c__Clostridia|o__Eubacteriales|f__Oscillospiraceae|g__GGB9589|s__GGB9589_SGB15011
GGB9370_SGB14351	Western	0.030539	0.022	0.0255864	No	k__Bacteria|p__Actinobacteria|c__Coriobacteriia|o__Coriobacteriales|f__Coriobacteriaceae|g__GGB9370|s__GGB9370_SGB14351
GGB9737_SGB15309	Western	0.248485	0.001	0.00191968	No	k__Bacteria|p__Firmicutes|c__Clostridia|o__Eubacteriales|f__Oscillospiraceae|g__GGB9737|s__GGB9737_SGB15309
Sarcina_ventriculi	Western	0.13155	0.001	0.00191968	No	k__Bacteria|p__Firmicutes|c__Clostridia|o__Eubacteriales|f__Clostridiaceae|g__Sarcina|s__Sarcina_ventriculi
Paeniclostridium_sordellii	Western	0.0433295	0.006	0.0087041	Yes	k__Bacteria|p__Firmicutes|c__Clostridia|o__Eubacteriales|f__Peptostreptococcaceae|g__Paeniclostridium|s__Paeniclostridium_sordellii
Coprobacillus_sp_AF33_1AC	Western	0.0953012	0.011	0.0144252	No	k__Bacteria|p__Firmicutes|c__Erysipelotrichia|o__Erysipelotrichales|f__Coprobacillaceae|g__Coprobacillus|s__Coprobacillus_sp_AF33_1AC
GGB9593_SGB15015	Western	0.39136	0.001	0.00191968	No	k__Bacteria|p__Firmicutes|c__Clostridia|o__Eubacteriales|f__Oscillospiraceae|g__GGB9593|s__GGB9593_SGB15015
GGB9634_SGB15099	Western	0.0258532	0.008	0.0110841	No	k__Bacteria|p__Firmicutes|c__Clostridia|o__Eubacteriales|f__Oscillospiraceae|g__GGB9634|s__GGB9634_SGB15099
GGB3528_SGB4713	Western	0.148814	0.001	0.00191968	No	k__Bacteria|p__Firmicutes|c__Clostridia|o__Eubacteriales|f__Clostridiaceae|g__GGB3528|s__GGB3528_SGB4713
GGB4642_SGB6421	Western	0.116908	0.002	0.00343268	No	k__Bacteria|p__Firmicutes|c__CFGB9120|o__OFGB9120|f__FGB9120|g__GGB4642|s__GGB4642_SGB6421
GGB1458_SGB2021	Western	0.0592481	0.003	0.00490256	No	k__Bacteria|p__Bacteroidota|c__CFGB1458|o__OFGB1458|f__FGB1458|g__GGB1458|s__GGB1458_SGB2021
GGB1380_SGB1883	Western	0.0944266	0.001	0.00191968	No	k__Bacteria|p__Bacteroidota|c__Bacteroidia|o__Bacteroidales|f__Bacteroidaceae|g__GGB1380|s__GGB1380_SGB1883
Oscillospiraceae_unclassified_SGB15256	Western	0.133293	0.02	0.0236341	No	k__Bacteria|p__Firmicutes|c__Clostridia|o__Eubacteriales|f__Oscillospiraceae|g__Oscillospiraceae_unclassified|s__Oscillospiraceae_unclassified_SGB15256
GGB1247_SGB1668	Western	0.0748353	0.001	0.00191968	No	k__Bacteria|p__Bacteroidota|c__Bacteroidia|o__Bacteroidales|f__Prevotellaceae|g__GGB1247|s__GGB1247_SGB1668
Enterococcus_faecium	Western	0.299376	0.001	0.00191968	No	k__Bacteria|p__Firmicutes|c__Bacilli|o__Lactobacillales|f__Enterococcaceae|g__Enterococcus|s__Enterococcus_faecium
GGB9618_SGB15064	Western	0.070196	0.007	0.00994354	No	k__Bacteria|p__Firmicutes|c__Clostridia|o__Eubacteriales|f__Oscillospiraceae|g__GGB9618|s__GGB9618_SGB15064
GGB4602_SGB6365	Western	0.0467488	0.009	0.0121697	No	k__Bacteria|p__Firmicutes|c__CFGB1765|o__OFGB1765|f__FGB1765|g__GGB4602|s__GGB4602_SGB6365
Eubacterium_tenue	Western	0.0712128	0.001	0.00191968	No	k__Bacteria|p__Firmicutes|c__Clostridia|o__Eubacteriales|f__Peptostreptococcaceae|g__Paeniclostridium|s__Eubacterium_tenue
Enterococcus_hirae	Western	0.143418	0.001	0.00191968	No	k__Bacteria|p__Firmicutes|c__Bacilli|o__Lactobacillales|f__Enterococcaceae|g__Enterococcus|s__Enterococcus_hirae
Blautia_luti	Western	0.386626	0.001	0.00191968	No	k__Bacteria|p__Firmicutes|c__Clostridia|o__Eubacteriales|f__Lachnospiraceae|g__Blautia|s__Blautia_luti
Eubacterium_SGB4329	Western	0.0144733	0.045	0.0457173	No	k__Bacteria|p__Firmicutes|c__Clostridia|o__Eubacteriales|f__Eubacteriaceae|g__Eubacterium|s__Eubacterium_SGB4329
GGB3593_SGB4817	Western	0.244766	0.001	0.00191968	No	k__Bacteria|p__Firmicutes|c__Clostridia|o__Eubacteriales|f__Lachnospiraceae|g__GGB3593|s__GGB3593_SGB4817
GGB3286_SGB4340	Western	0.0190488	0.045	0.0457173	No	k__Bacteria|p__Firmicutes|c__CFGB1347|o__OFGB1347|f__FGB1347|g__GGB3286|s__GGB3286_SGB4340
GGB3118_SGB4130	Western	0.102127	0.001	0.00191968	No	k__Bacteria|p__Firmicutes|c__CFGB1298|o__OFGB1298|f__FGB1298|g__GGB3118|s__GGB3118_SGB4130
Collinsella_provencensis	Eastern	0.00681896	0.027	0.0304387	No	k__Bacteria|p__Actinobacteria|c__Coriobacteriia|o__Coriobacteriales|f__Coriobacteriaceae|g__Collinsella|s__Collinsella_provencensis
Levilactobacillus_brevis	Western	0.0692865	0.001	0.00191968	No	k__Bacteria|p__Firmicutes|c__Bacilli|o__Lactobacillales|f__Lactobacillaceae|g__Levilactobacillus|s__Levilactobacillus_brevis
Clostridium_SGB6176	Western	0.124338	0.002	0.00343268	No	k__Bacteria|p__Firmicutes|c__Clostridia|o__Eubacteriales|f__Clostridiaceae|g__Clostridium|s__Clostridium_SGB6176
Bacteroides_finegoldii	Eastern	0.387197	0.001	0.00191968	No	k__Bacteria|p__Bacteroidota|c__Bacteroidia|o__Bacteroidales|f__Bacteroidaceae|g__Bacteroides|s__Bacteroides_finegoldii
Bacillus_subtilis	Western	0.0589452	0.001	0.00191968	No	k__Bacteria|p__Firmicutes|c__Bacilli|o__Bacillales|f__Bacillaceae|g__Bacillus|s__Bacillus_subtilis
Blautia_sp_OF03_15BH	Western	0.23107	0.002	0.00343268	No	k__Bacteria|p__Firmicutes|c__Clostridia|o__Eubacteriales|f__Lachnospiraceae|g__Blautia|s__Blautia_sp_OF03_15BH
Clostridium_cuniculi	Western	0.11379	0.002	0.00343268	No	k__Bacteria|p__Firmicutes|c__Clostridia|o__Eubacteriales|f__Clostridiaceae|g__Clostridium|s__Clostridium_cuniculi
GGB9253_SGB14199	Western	0.0401974	0.013	0.0166595	No	k__Bacteria|p__Firmicutes|c__CFGB2930|o__OFGB2930|f__FGB2930|g__GGB9253|s__GGB9253_SGB14199
GGB51884_SGB49168	Eastern	0.173526	0.02	0.0236341	No	k__Bacteria|p__Firmicutes|c__CFGB32970|o__OFGB32970|f__FGB32970|g__GGB51884|s__GGB51884_SGB49168
Atopobium_sp_oral_taxon_416	Western	0.0778771	0.001	0.00191968	No	k__Bacteria|p__Actinobacteria|c__Coriobacteriia|o__Coriobacteriales|f__Atopobiaceae|g__Atopobium|s__Atopobium_sp_oral_taxon_416
Roseburia_SGB4949	Western	0.0392613	0.005	0.00749216	No	k__Bacteria|p__Firmicutes|c__Clostridia|o__Eubacteriales|f__Lachnospiraceae|g__Roseburia|s__Roseburia_SGB4949
Furfurilactobacillus_milii	Western	0.0134436	0.029	0.0318301	No	k__Bacteria|p__Firmicutes|c__Bacilli|o__Lactobacillales|f__Lactobacillaceae|g__Furfurilactobacillus|s__Furfurilactobacillus_milii
Clostridium_baratii	Western	0.0486039	0.003	0.00490256	No	k__Bacteria|p__Firmicutes|c__Clostridia|o__Eubacteriales|f__Clostridiaceae|g__Clostridium|s__Clostridium_baratii
Roseburia_sp_BX1005	Western	0.239329	0.001	0.00191968	No	k__Bacteria|p__Firmicutes|c__Clostridia|o__Eubacteriales|f__Lachnospiraceae|g__Roseburia|s__Roseburia_sp_BX1005
GGB9297_SGB14255	Western	0.115246	0.001	0.00191968	No	k__Bacteria|p__Firmicutes|c__CFGB2954|o__OFGB2954|f__FGB2954|g__GGB9297|s__GGB9297_SGB14255
GGB2653_SGB3574	Eastern	0.224108	0.001	0.00191968	No	k__Bacteria|p__Firmicutes|c__CFGB1011|o__OFGB1011|f__FGB1011|g__GGB2653|s__GGB2653_SGB3574
GGB9603_SGB15035	Western	0.164472	0.001	0.00191968	No	k__Bacteria|p__Firmicutes|c__Clostridia|o__Eubacteriales|f__Oscillospiraceae|g__GGB9603|s__GGB9603_SGB15035
Victivallis_lenta	Eastern	0.152942	0.001	0.00191968	No	k__Bacteria|p__Lentisphaerae|c__Lentisphaeria|o__Victivallales|f__Victivallaceae|g__Victivallis|s__Victivallis_lenta
Actinomyces_massiliensis	Western	0.218465	0.001	0.00191968	Yes	k__Bacteria|p__Actinobacteria|c__Actinomycetia|o__Actinomycetales|f__Actinomycetaceae|g__Actinomyces|s__Actinomyces_massiliensis
Citrobacter_freundii	Western	0.246671	0.001	0.00191968	Yes	k__Bacteria|p__Proteobacteria|c__Gammaproteobacteria|o__Enterobacterales|f__Enterobacteriaceae|g__Citrobacter|s__Citrobacter_freundii
GGB9606_SGB15038	Western	0.070436	0.001	0.00191968	No	k__Bacteria|p__Firmicutes|c__CFGB9977|o__OFGB9977|f__FGB9977|g__GGB9606|s__GGB9606_SGB15038
Yeguia_hominis	Western	0.114565	0.002	0.00343268	No	k__Bacteria|p__Firmicutes|c__Clostridia|o__Eubacteriales|f__Yeguiaceae|g__Yeguia|s__Yeguia_hominis
GGB9759_SGB15372	Western	0.144307	0.001	0.00191968	No	k__Bacteria|p__Firmicutes|c__Clostridia|o__Eubacteriales|f__Eubacteriales_unclassified|g__GGB9759|s__GGB9759_SGB15372
Mogibacterium_timidum	Western	0.052962	0.01	0.0133148	No	k__Bacteria|p__Firmicutes|c__Clostridia|o__Eubacteriales|f__Eubacteriales_Family_XIII_Incertae_Sedis|g__Mogibacterium|s__Mogibacterium_timidum
Actinomyces_johnsonii	Western	0.134849	0.005	0.00749216	Yes	k__Bacteria|p__Actinobacteria|c__Actinomycetia|o__Actinomycetales|f__Actinomycetaceae|g__Actinomyces|s__Actinomyces_johnsonii
Mitsuokella_jalaludinii	Eastern	0.0117784	0.022	0.0255864	No	k__Bacteria|p__Firmicutes|c__Negativicutes|o__Selenomonadales|f__Selenomonadaceae|g__Mitsuokella|s__Mitsuokella_jalaludinii
Streptococcus_iniae	Western	0.0330712	0.003	0.00490256	Yes	k__Bacteria|p__Firmicutes|c__Bacilli|o__Lactobacillales|f__Streptococcaceae|g__Streptococcus|s__Streptococcus_iniae
GGB12785_SGB19823	Western	0.110527	0.004	0.00619773	No	k__Bacteria|p__Candidatus_Saccharibacteria|c__Candidatus_Nanosyncoccalia|o__Candidatus_Nanogingivales|f__Candidatus_Nanogingivalaceae|g__GGB12785|s__GGB12785_SGB19823
GGB9759_SGB15370	Western	0.309744	0.001	0.00191968	No	k__Bacteria|p__Firmicutes|c__Clostridia|o__Eubacteriales|f__Eubacteriales_unclassified|g__GGB9759|s__GGB9759_SGB15370
Lactococcus_taiwanensis	Western	0.0275334	0.017	0.0205982	No	k__Bacteria|p__Firmicutes|c__Bacilli|o__Lactobacillales|f__Streptococcaceae|g__Lactococcus|s__Lactococcus_taiwanensis
Enterococcus_italicus	Western	0.0640834	0.001	0.00191968	No	k__Bacteria|p__Firmicutes|c__Bacilli|o__Lactobacillales|f__Enterococcaceae|g__Enterococcus|s__Enterococcus_italicus
Phocaeicola_massiliensis	Eastern	0.464642	0.001	0.00191968	No	k__Bacteria|p__Bacteroidota|c__Bacteroidia|o__Bacteroidales|f__Bacteroidaceae|g__Phocaeicola|s__Phocaeicola_massiliensis
Jutongia_hominis	Western	0.262936	0.001	0.00191968	No	k__Bacteria|p__Firmicutes|c__Clostridia|o__Eubacteriales|f__Lachnospiraceae|g__Jutongia|s__Jutongia_hominis
Alistipes_onderdonkii	Eastern	0.609193	0.001	0.00191968	No	k__Bacteria|p__Bacteroidota|c__Bacteroidia|o__Bacteroidales|f__Rikenellaceae|g__Alistipes|s__Alistipes_onderdonkii
Holdemania_massiliensis	Western	0.2257	0.007	0.00994354	No	k__Bacteria|p__Firmicutes|c__Erysipelotrichia|o__Erysipelotrichales|f__Erysipelotrichaceae|g__Holdemania|s__Holdemania_massiliensis
Coprobacter_fastidiosus	Eastern	0.267748	0.001	0.00191968	No	k__Bacteria|p__Bacteroidota|c__Bacteroidia|o__Bacteroidales|f__Barnesiellaceae|g__Coprobacter|s__Coprobacter_fastidiosus
Barnesiella_intestinihominis	Eastern	0.382928	0.001	0.00191968	No	k__Bacteria|p__Bacteroidota|c__Bacteroidia|o__Bacteroidales|f__Barnesiellaceae|g__Barnesiella|s__Barnesiella_intestinihominis
Alistipes_finegoldii	Eastern	0.366873	0.001	0.00191968	No	k__Bacteria|p__Bacteroidota|c__Bacteroidia|o__Bacteroidales|f__Rikenellaceae|g__Alistipes|s__Alistipes_finegoldii
Lawsonibacter_hominis	Eastern	0.110606	0.001	0.00191968	No	k__Bacteria|p__Firmicutes|c__Clostridia|o__Eubacteriales|f__Oscillospiraceae|g__Lawsonibacter|s__Lawsonibacter_hominis
Lachnospiraceae_bacterium_NSJ_143	Eastern	0.074001	0.001	0.00191968	No	k__Bacteria|p__Firmicutes|c__Clostridia|o__Eubacteriales|f__Lachnospiraceae|g__Lachnospiraceae_unclassified|s__Lachnospiraceae_bacterium_NSJ_143
Alistipes_sp_AF17_16	Eastern	0.462223	0.001	0.00191968	No	k__Bacteria|p__Bacteroidota|c__Bacteroidia|o__Bacteroidales|f__Rikenellaceae|g__Alistipes|s__Alistipes_sp_AF17_16
Candidatus_Borkfalkia_ceftriaxoniphila	Eastern	0.0445558	0.004	0.00619773	No	k__Bacteria|p__Firmicutes|c__Clostridia|o__Candidatus_Borkfalkiales|f__Candidatus_Borkfalkiaceae|g__Candidatus_Borkfalkia|s__Candidatus_Borkfalkia_ceftriaxoniphila
GGB9602_SGB15031	Eastern	0.219016	0.001	0.00191968	No	k__Bacteria|p__Firmicutes|c__Clostridia|o__Eubacteriales|f__Oscillospiraceae|g__GGB9602|s__GGB9602_SGB15031
GGB9818_SGB15459	Eastern	0.0821403	0.002	0.00343268	No	k__Bacteria|p__Proteobacteria|c__Deltaproteobacteria|o__Desulfovibrionales|f__Desulfovibrionaceae|g__GGB9818|s__GGB9818_SGB15459
Intestinimonas_butyriciproducens	Eastern	0.265002	0.001	0.00191968	No	k__Bacteria|p__Firmicutes|c__Clostridia|o__Eubacteriales|f__Eubacteriales_unclassified|g__Intestinimonas|s__Intestinimonas_butyriciproducens
Neobittarella_massiliensis	Western	0.299647	0.001	0.00191968	No	k__Bacteria|p__Firmicutes|c__Clostridia|o__Eubacteriales|f__Oscillospiraceae|g__Neobittarella|s__Neobittarella_massiliensis
Coprobacter_secundus	Eastern	0.165673	0.001	0.00191968	No	k__Bacteria|p__Bacteroidota|c__Bacteroidia|o__Bacteroidales|f__Barnesiellaceae|g__Coprobacter|s__Coprobacter_secundus
Alistipes_senegalensis	Eastern	0.270366	0.001	0.00191968	No	k__Bacteria|p__Bacteroidota|c__Bacteroidia|o__Bacteroidales|f__Rikenellaceae|g__Alistipes|s__Alistipes_senegalensis
GGB9646_SGB15123	Eastern	0.0975903	0.045	0.0457173	No	k__Bacteria|p__Firmicutes|c__Clostridia|o__Eubacteriales|f__Oscillospiraceae|g__GGB9646|s__GGB9646_SGB15123
Alistipes_indistinctus	Eastern	0.404265	0.001	0.00191968	No	k__Bacteria|p__Bacteroidota|c__Bacteroidia|o__Bacteroidales|f__Rikenellaceae|g__Alistipes|s__Alistipes_indistinctus
Anaerotruncus_colihominis	Eastern	0.1686	0.019	0.0227619	No	k__Bacteria|p__Firmicutes|c__Clostridia|o__Eubacteriales|f__Oscillospiraceae|g__Anaerotruncus|s__Anaerotruncus_colihominis
Alistipes_ihumii	Eastern	0.300786	0.001	0.00191968	No	k__Bacteria|p__Bacteroidota|c__Bacteroidia|o__Bacteroidales|f__Rikenellaceae|g__Alistipes|s__Alistipes_ihumii
Neglectibacter_timonensis	Eastern	0.0369713	0.001	0.00191968	No	k__Bacteria|p__Firmicutes|c__Clostridia|o__Eubacteriales|f__Oscillospiraceae|g__Neglectibacter|s__Neglectibacter_timonensis
Enterocloster_clostridioformis	Eastern	0.101731	0.006	0.0087041	No	k__Bacteria|p__Firmicutes|c__Clostridia|o__Eubacteriales|f__Lachnospiraceae|g__Enterocloster|s__Enterocloster_clostridioformis
Intestinimonas_massiliensis	Eastern	0.128431	0.001	0.00191968	No	k__Bacteria|p__Firmicutes|c__Clostridia|o__Eubacteriales|f__Eubacteriales_unclassified|g__Intestinimonas|s__Intestinimonas_massiliensis
Butyricimonas_faecihominis	Eastern	0.29052	0.001	0.00191968	No	k__Bacteria|p__Bacteroidota|c__Bacteroidia|o__Bacteroidales|f__Odoribacteraceae|g__Butyricimonas|s__Butyricimonas_faecihominis
GGB9302_SGB14263	Eastern	0.132198	0.001	0.00191968	No	k__Bacteria|p__Firmicutes|c__CFGB2960|o__OFGB2960|f__FGB2960|g__GGB9302|s__GGB9302_SGB14263
Bacillus_licheniformis	Western	0.016546	0.027	0.0304387	No	k__Bacteria|p__Firmicutes|c__Bacilli|o__Bacillales|f__Bacillaceae|g__Bacillus|s__Bacillus_licheniformis
GGB3616_SGB4888	Western	0.156696	0.002	0.00343268	No	k__Bacteria|p__Firmicutes|c__CFGB3625|o__OFGB3625|f__FGB3625|g__GGB3616|s__GGB3616_SGB4888
Pseudoruminococcus_massiliensis	Western	0.107817	0.007	0.00994354	No	k__Bacteria|p__Firmicutes|c__Clostridia|o__Eubacteriales|f__Oscillospiraceae|g__Pseudoruminococcus|s__Pseudoruminococcus_massiliensis
Bacteroides_clarus	Eastern	0.246174	0.001	0.00191968	No	k__Bacteria|p__Bacteroidota|c__Bacteroidia|o__Bacteroidales|f__Bacteroidaceae|g__Bacteroides|s__Bacteroides_clarus
Desulfovibrio_fairfieldensis	Eastern	0.0474451	0.01	0.0133148	No	k__Bacteria|p__Proteobacteria|c__Deltaproteobacteria|o__Desulfovibrionales|f__Desulfovibrionaceae|g__Desulfovibrio|s__Desulfovibrio_fairfieldensis
Lactococcus_raffinolactis	Western	0.164465	0.001	0.00191968	No	k__Bacteria|p__Firmicutes|c__Bacilli|o__Lactobacillales|f__Streptococcaceae|g__Lactococcus|s__Lactococcus_raffinolactis
Arachnia_rubra	Western	0.0730935	0.001	0.00191968	No	k__Bacteria|p__Actinobacteria|c__Actinomycetia|o__Propionibacteriales|f__Propionibacteriaceae|g__Arachnia|s__Arachnia_rubra
GGB9619_SGB15066	Eastern	0.101677	0.001	0.00191968	No	k__Bacteria|p__Firmicutes|c__Clostridia|o__Eubacteriales|f__Oscillospiraceae|g__GGB9619|s__GGB9619_SGB15066
Lactococcus_cremoris	Western	0.0805459	0.002	0.00343268	No	k__Bacteria|p__Firmicutes|c__Bacilli|o__Lactobacillales|f__Streptococcaceae|g__Lactococcus|s__Lactococcus_cremoris
Blautia_producta	Western	0.126523	0.003	0.00490256	No	k__Bacteria|p__Firmicutes|c__Clostridia|o__Eubacteriales|f__Lachnospiraceae|g__Blautia|s__Blautia_producta
GGB9357_SGB14332	Western	0.0299811	0.009	0.0121697	No	k__Bacteria|p__Actinobacteria|c__CFGB77988|o__OFGB77988|f__FGB77988|g__GGB9357|s__GGB9357_SGB14332
Clostridiaceae_bacterium_CLA_AA_H274	Western	0.204795	0.001	0.00191968	No	k__Bacteria|p__Firmicutes|c__Clostridia|o__Eubacteriales|f__Clostridiaceae|g__Clostridiaceae_unclassified|s__Clostridiaceae_bacterium_CLA_AA_H274
GGB41458_SGB58520	Western	0.293688	0.001	0.00191968	No	k__Bacteria|p__Firmicutes|c__CFGB15212|o__OFGB15212|f__FGB15212|g__GGB41458|s__GGB41458_SGB58520
Melissococcus_sp_OM08_11BH	Western	0.0278184	0.032	0.0346455	No	k__Bacteria|p__Firmicutes|c__Bacilli|o__Lactobacillales|f__Enterococcaceae|g__Melissococcus|s__Melissococcus_sp_OM08_11BH
Citrobacter_portucalensis	Western	0.28308	0.001	0.00191968	Yes	k__Bacteria|p__Proteobacteria|c__Gammaproteobacteria|o__Enterobacterales|f__Enterobacteriaceae|g__Citrobacter|s__Citrobacter_portucalensis
Enterococcus_faecalis	Western	0.226096	0.001	0.00191968	No	k__Bacteria|p__Firmicutes|c__Bacilli|o__Lactobacillales|f__Enterococcaceae|g__Enterococcus|s__Enterococcus_faecalis
Kluyvera_sichuanensis	Western	0.110249	0.001	0.00191968	No	k__Bacteria|p__Proteobacteria|c__Gammaproteobacteria|o__Enterobacterales|f__Enterobacteriaceae|g__Kluyvera|s__Kluyvera_sichuanensis
Butyricimonas_virosa	Eastern	0.435092	0.001	0.00191968	No	k__Bacteria|p__Bacteroidota|c__Bacteroidia|o__Bacteroidales|f__Odoribacteraceae|g__Butyricimonas|s__Butyricimonas_virosa
GGB3444_SGB4594	Eastern	0.0825722	0.004	0.00619773	No	k__Bacteria|p__Firmicutes|c__Clostridia|o__Eubacteriales|f__Lachnospiraceae|g__GGB3444|s__GGB3444_SGB4594
Actinomyces_sp_oral_taxon_448	Western	0.156398	0.001	0.00191968	Yes	k__Bacteria|p__Actinobacteria|c__Actinomycetia|o__Actinomycetales|f__Actinomycetaceae|g__Actinomyces|s__Actinomyces_sp_oral_taxon_448
GGB3510_SGB4687	Eastern	0.0374252	0.001	0.00191968	No	k__Bacteria|p__Firmicutes|c__CFGB79245|o__OFGB79245|f__FGB79245|g__GGB3510|s__GGB3510_SGB4687
Bacteroides_intestinalis	Eastern	0.517514	0.001	0.00191968	No	k__Bacteria|p__Bacteroidota|c__Bacteroidia|o__Bacteroidales|f__Bacteroidaceae|g__Bacteroides|s__Bacteroides_intestinalis
Angelakisella_massiliensis	Eastern	0.0319282	0.003	0.00490256	No	k__Bacteria|p__Firmicutes|c__Clostridia|o__Eubacteriales|f__Oscillospiraceae|g__Angelakisella|s__Angelakisella_massiliensis
Lachnospiraceae_unclassified_SGB69346	Western	0.0351603	0.004	0.00619773	No	k__Bacteria|p__Firmicutes|c__Clostridia|o__Eubacteriales|f__Lachnospiraceae|g__Lachnospiraceae_unclassified|s__Lachnospiraceae_unclassified_SGB69346
GGB3490_SGB4664	Western	0.157602	0.003	0.00490256	No	k__Bacteria|p__Firmicutes|c__CFGB9583|o__OFGB9583|f__FGB9583|g__GGB3490|s__GGB3490_SGB4664
GGB13283_SGB4948	Western	0.0520851	0.001	0.00191968	No	k__Bacteria|p__Firmicutes|c__Clostridia|o__Eubacteriales|f__Lachnospiraceae|g__GGB13283|s__GGB13283_SGB4948
GGB3146_SGB4159	Western	0.110845	0.001	0.00191968	No	k__Bacteria|p__Firmicutes|c__CFGB78291|o__OFGB78291|f__FGB78291|g__GGB3146|s__GGB3146_SGB4159
Lachnospiraceae_unclassified_SGB4708	Western	0.11028	0.001	0.00191968	No	k__Bacteria|p__Firmicutes|c__Clostridia|o__Eubacteriales|f__Lachnospiraceae|g__Lachnospiraceae_unclassified|s__Lachnospiraceae_unclassified_SGB4708
GGB4704_SGB6511	Western	0.0709605	0.001	0.00191968	No	k__Bacteria|p__Firmicutes|c__CFGB79152|o__OFGB79152|f__FGB79152|g__GGB4704|s__GGB4704_SGB6511
Peptidiphaga_gingivicola	Western	0.0573608	0.001	0.00191968	No	k__Bacteria|p__Actinobacteria|c__Actinomycetia|o__Actinomycetales|f__Actinomycetaceae|g__Peptidiphaga|s__Peptidiphaga_gingivicola
Latilactobacillus_sakei	Western	0.0506309	0.004	0.00619773	No	k__Bacteria|p__Firmicutes|c__Bacilli|o__Lactobacillales|f__Lactobacillaceae|g__Latilactobacillus|s__Latilactobacillus_sakei
GGB3731_SGB5063	Western	0.0876471	0.001	0.00191968	No	k__Bacteria|p__Firmicutes|c__CFGB1474|o__OFGB1474|f__FGB1474|g__GGB3731|s__GGB3731_SGB5063
Latilactobacillus_curvatus	Western	0.0837642	0.001	0.00191968	No	k__Bacteria|p__Firmicutes|c__Bacilli|o__Lactobacillales|f__Lactobacillaceae|g__Latilactobacillus|s__Latilactobacillus_curvatus
Parasutterella_SGB9260	Eastern	0.255317	0.001	0.00191968	No	k__Bacteria|p__Proteobacteria|c__Betaproteobacteria|o__Burkholderiales|f__Sutterellaceae|g__Parasutterella|s__Parasutterella_SGB9260
Macrococcus_caseolyticus	Western	0.0808311	0.001	0.00191968	No	k__Bacteria|p__Firmicutes|c__Bacilli|o__Bacillales|f__Staphylococcaceae|g__Macrococcus|s__Macrococcus_caseolyticus
Peptidiphaga_SGB69229	Western	0.0514654	0.001	0.00191968	No	k__Bacteria|p__Actinobacteria|c__Actinomycetia|o__Actinomycetales|f__Actinomycetaceae|g__Peptidiphaga|s__Peptidiphaga_SGB69229
Peptidiphaga_SGB15895	Western	0.0563618	0.003	0.00490256	No	k__Bacteria|p__Actinobacteria|c__Actinomycetia|o__Actinomycetales|f__Actinomycetaceae|g__Peptidiphaga|s__Peptidiphaga_SGB15895
Victivallis_vadensis	Eastern	0.118846	0.001	0.00191968	No	k__Bacteria|p__Lentisphaerae|c__Lentisphaeria|o__Victivallales|f__Victivallaceae|g__Victivallis|s__Victivallis_vadensis
GGB6518_SGB9205	Eastern	0.0980708	0.001	0.00191968	No	k__Bacteria|p__Lentisphaerae|c__CFGB2378|o__OFGB2378|f__FGB2378|g__GGB6518|s__GGB6518_SGB9205
GGB9774_SGB15394	Western	0.115315	0.001	0.00191968	No	k__Bacteria|p__Firmicutes|c__CFGB3070|o__OFGB3070|f__FGB3070|g__GGB9774|s__GGB9774_SGB15394
GGB9785_SGB15408	Western	0.0272981	0.027	0.0304387	No	k__Bacteria|p__Firmicutes|c__CFGB73185|o__OFGB73185|f__FGB73185|g__GGB9785|s__GGB9785_SGB15408
GGB9525_SGB14925	Western	0.0675848	0.018	0.0216999	No	k__Bacteria|p__Firmicutes|c__CFGB4623|o__OFGB4623|f__FGB4623|g__GGB9525|s__GGB9525_SGB14925
GGB3132_SGB4145	Western	0.0395208	0.008	0.0110841	No	k__Bacteria|p__Firmicutes|c__CFGB78342|o__OFGB78342|f__FGB78342|g__GGB3132|s__GGB3132_SGB4145
Lactobacillus_crispatus	Western	0.103049	0.001	0.00191968	No	k__Bacteria|p__Firmicutes|c__Bacilli|o__Lactobacillales|f__Lactobacillaceae|g__Lactobacillus|s__Lactobacillus_crispatus
Longicatena_caecimuris	Western	0.158073	0.001	0.00191968	No	k__Bacteria|p__Firmicutes|c__Erysipelotrichia|o__Erysipelotrichales|f__Erysipelotrichaceae|g__Longicatena|s__Longicatena_caecimuris
Bacteroides_nordii	Eastern	0.45215	0.001	0.00191968	No	k__Bacteria|p__Bacteroidota|c__Bacteroidia|o__Bacteroidales|f__Bacteroidaceae|g__Bacteroides|s__Bacteroides_nordii
Parabacteroides_gordonii	Eastern	0.096318	0.001	0.00191968	No	k__Bacteria|p__Bacteroidota|c__Bacteroidia|o__Bacteroidales|f__Tannerellaceae|g__Parabacteroides|s__Parabacteroides_gordonii
GGB49357_SGB69260	Western	0.0186143	0.011	0.0144252	No	k__Bacteria|p__Actinobacteria|c__Actinomycetia|o__Propionibacteriales|f__Propionibacteriaceae|g__GGB49357|s__GGB49357_SGB69260
Peptostreptococcus_anaerobius	Western	0.0363712	0.02	0.0236341	Yes	k__Bacteria|p__Firmicutes|c__Clostridia|o__Eubacteriales|f__Peptostreptococcaceae|g__Peptostreptococcus|s__Peptostreptococcus_anaerobius
Scardovia_inopinata	Western	0.0672182	0.001	0.00191968	No	k__Bacteria|p__Actinobacteria|c__Actinomycetia|o__Bifidobacteriales|f__Bifidobacteriaceae|g__Scardovia|s__Scardovia_inopinata
GGB1239_SGB1657	Western	0.0582941	0.001	0.00191968	No	k__Bacteria|p__Bacteroidota|c__Bacteroidia|o__Bacteroidales|f__Prevotellaceae|g__GGB1239|s__GGB1239_SGB1657
Prevotella_SGB1675	Western	0.0206825	0.015	0.0185992	Yes	k__Bacteria|p__Bacteroidota|c__Bacteroidia|o__Bacteroidales|f__Prevotellaceae|g__Prevotella|s__Prevotella_SGB1675
GGB29535_SGB42321	Western	0.03518	0.042	0.0432672	No	k__Bacteria|p__Firmicutes|c__CFGB1260|o__OFGB1260|f__FGB1260|g__GGB29535|s__GGB29535_SGB42321
GGB4642_SGB6422	Western	0.140178	0.006	0.0087041	No	k__Bacteria|p__Firmicutes|c__CFGB9120|o__OFGB9120|f__FGB9120|g__GGB4642|s__GGB4642_SGB6422
GGB3176_SGB4194	Western	0.0697307	0.004	0.00619773	No	k__Bacteria|p__Firmicutes|c__CFGB1325|o__OFGB1325|f__FGB1325|g__GGB3176|s__GGB3176_SGB4194
GGB1543_SGB2126	Eastern	0.0301628	0.009	0.0121697	No	k__Bacteria|p__Bacteroidota|c__Bacteroidia|o__Bacteroidales|f__Muribaculaceae|g__GGB1543|s__GGB1543_SGB2126
GGB9253_SGB14198	Eastern	0.120727	0.001	0.00191968	No	k__Bacteria|p__Firmicutes|c__CFGB2930|o__OFGB2930|f__FGB2930|g__GGB9253|s__GGB9253_SGB14198
GGB3363_SGB4448	Western	0.138678	0.041	0.0423741	No	k__Bacteria|p__Firmicutes|c__CFGB1380|o__OFGB1380|f__FGB1380|g__GGB3363|s__GGB3363_SGB4448
Anaerotignum_lactatifermentans	Eastern	0.0265913	0.049	0.0491027	No	k__Bacteria|p__Firmicutes|c__Clostridia|o__Eubacteriales|f__Lachnospiraceae|g__Anaerotignum|s__Anaerotignum_lactatifermentans
Parabacteroides_johnsonii	Eastern	0.187932	0.001	0.00191968	No	k__Bacteria|p__Bacteroidota|c__Bacteroidia|o__Bacteroidales|f__Tannerellaceae|g__Parabacteroides|s__Parabacteroides_johnsonii
Prevotella_SGB1672	Western	0.0333054	0.006	0.0087041	Yes	k__Bacteria|p__Bacteroidota|c__Bacteroidia|o__Bacteroidales|f__Prevotellaceae|g__Prevotella|s__Prevotella_SGB1672
GGB3340_SGB4419	Western	0.0589731	0.002	0.00343268	No	k__Bacteria|p__Firmicutes|c__Clostridia|o__Eubacteriales|f__Oscillospiraceae|g__GGB3340|s__GGB3340_SGB4419
Catenibacterium_mitsuokai	Western	0.0929893	0.001	0.00191968	No	k__Bacteria|p__Firmicutes|c__Erysipelotrichia|o__Erysipelotrichales|f__Coprobacillaceae|g__Catenibacterium|s__Catenibacterium_mitsuokai
GGB1405_SGB1928	Western	0.0367042	0.043	0.0441547	No	k__Bacteria|p__Bacteroidota|c__Bacteroidia|o__Bacteroidales|f__Tannerellaceae|g__GGB1405|s__GGB1405_SGB1928
GGB3725_SGB5055	Western	0.0227508	0.009	0.0121697	No	k__Bacteria|p__Firmicutes|c__CFGB79303|o__OFGB79303|f__FGB79303|g__GGB3725|s__GGB3725_SGB5055
Candidatus_Segatella_caccae	Western	0.0227508	0.022	0.0255864	No	k__Bacteria|p__Bacteroidota|c__Bacteroidia|o__Bacteroidales|f__Prevotellaceae|g__Segatella|s__Candidatus_Segatella_caccae
Ruminococcus_bovis	Western	0.173996	0.001	0.00191968	No	k__Bacteria|p__Firmicutes|c__Clostridia|o__Eubacteriales|f__Oscillospiraceae|g__Ruminococcus|s__Ruminococcus_bovis
Negativibacillus_massiliensis	Eastern	0.156818	0.001	0.00191968	No	k__Bacteria|p__Firmicutes|c__Firmicutes_unclassified|o__Firmicutes_unclassified|f__Firmicutes_unclassified|g__Negativibacillus|s__Negativibacillus_massiliensis
Blautia_SGB4833	Western	0.0868666	0.001	0.00191968	No	k__Bacteria|p__Firmicutes|c__Clostridia|o__Eubacteriales|f__Lachnospiraceae|g__Blautia|s__Blautia_SGB4833
Eubacterium_nodatum	Western	0.121022	0.001	0.00191968	No	k__Bacteria|p__Firmicutes|c__Clostridia|o__Eubacteriales|f__Eubacteriales_Family_XIII_Incertae_Sedis|g__Eubacteriales_Family_XIII_Incertae_Sedis_unclassified|s__Eubacterium_nodatum
Olsenella_phocaeensis	Western	0.103429	0.001	0.00191968	No	k__Bacteria|p__Actinobacteria|c__Coriobacteriia|o__Coriobacteriales|f__Atopobiaceae|g__Olsenella|s__Olsenella_phocaeensis
Enterobacter_ludwigii	Western	0.0930976	0.014	0.0175874	Yes	k__Bacteria|p__Proteobacteria|c__Gammaproteobacteria|o__Enterobacterales|f__Enterobacteriaceae|g__Enterobacter|s__Enterobacter_ludwigii
GGB4884_SGB6823	Western	0.0713547	0.001	0.00191968	No	k__Bacteria|p__Firmicutes|c__CFGB1838|o__OFGB1838|f__FGB1838|g__GGB4884|s__GGB4884_SGB6823
Peptacetobacter_hiranonis	Western	0.0372285	0.003	0.00490256	No	k__Bacteria|p__Firmicutes|c__Clostridia|o__Eubacteriales|f__Peptostreptococcaceae|g__Peptacetobacter|s__Peptacetobacter_hiranonis
Clostridium_SGB4909	Western	0.131321	0.003	0.00490256	No	k__Bacteria|p__Firmicutes|c__Clostridia|o__Eubacteriales|f__Clostridiaceae|g__Clostridium|s__Clostridium_SGB4909
Granulicatella_SGB64171	Western	0.0217166	0.008	0.0110841	Yes	k__Bacteria|p__Firmicutes|c__Bacilli|o__Lactobacillales|f__Carnobacteriaceae|g__Granulicatella|s__Granulicatella_SGB64171
Candidatus_Nanosynbacter_sp_HMT_352	Western	0.0471147	0.022	0.0255864	No	k__Bacteria|p__Candidatus_Saccharibacteria|c__Candidatus_Saccharimonadia|o__Candidatus_Nanosynbacterales|f__Candidatus_Nanosynbacteraceae|g__Candidatus_Nanosynbacter|s__Candidatus_Nanosynbacter_sp_HMT_352
GGB12785_SGB19827	Western	0.067835	0.002	0.00343268	No	k__Bacteria|p__Candidatus_Saccharibacteria|c__Candidatus_Nanosyncoccalia|o__Candidatus_Nanogingivales|f__Candidatus_Nanogingivalaceae|g__GGB12785|s__GGB12785_SGB19827
Eubacterium_infirmum	Western	0.103715	0.001	0.00191968	No	k__Bacteria|p__Firmicutes|c__Clostridia|o__Eubacteriales|f__Eubacteriales_Family_XIII_Incertae_Sedis|g__Eubacteriales_Family_XIII_Incertae_Sedis_unclassified|s__Eubacterium_infirmum
Faecalicatena_SGB4872	Western	0.0945533	0.002	0.00343268	No	k__Bacteria|p__Firmicutes|c__Clostridia|o__Eubacteriales|f__Lachnospiraceae|g__Faecalicatena|s__Faecalicatena_SGB4872
GGB9524_SGB14924	Western	0.111698	0.016	0.0196607	No	k__Bacteria|p__Firmicutes|c__CFGB75721|o__OFGB75721|f__FGB75721|g__GGB9524|s__GGB9524_SGB14924
GGB4723_SGB6540	Western	0.0874559	0.005	0.00749216	No	k__Bacteria|p__Firmicutes|c__CFGB1780|o__OFGB1780|f__FGB1780|g__GGB4723|s__GGB4723_SGB6540
Pseudoflavonifractor_capillosus	Eastern	0.0655936	0.002	0.00343268	No	k__Bacteria|p__Firmicutes|c__Clostridia|o__Eubacteriales|f__Oscillospiraceae|g__Pseudoflavonifractor|s__Pseudoflavonifractor_capillosus
Streptococcus_pluranimalium	Western	0.0255356	0.014	0.0175874	Yes	k__Bacteria|p__Firmicutes|c__Bacilli|o__Lactobacillales|f__Streptococcaceae|g__Streptococcus|s__Streptococcus_pluranimalium
GGB3627_SGB4906	Western	0.0760033	0.029	0.0318301	No	k__Bacteria|p__Firmicutes|c__Clostridia|o__Eubacteriales|f__Lachnospiraceae|g__GGB3627|s__GGB3627_SGB4906
Butyrivibrio_crossotus	Western	0.121952	0.001	0.00191968	No	k__Bacteria|p__Firmicutes|c__Clostridia|o__Eubacteriales|f__Lachnospiraceae|g__Butyrivibrio|s__Butyrivibrio_crossotus
GGB33665_SGB47358	Western	0.0281982	0.033	0.0353281	No	k__Bacteria|p__Firmicutes|c__CFGB1776|o__OFGB1776|f__FGB1776|g__GGB33665|s__GGB33665_SGB47358
GGB9616_SGB15062	Western	0.0372285	0.002	0.00343268	No	k__Bacteria|p__Firmicutes|c__Clostridia|o__Eubacteriales|f__Oscillospiraceae|g__GGB9616|s__GGB9616_SGB15062
GGB4541_SGB6262	Western	0.0431829	0.009	0.0121697	No	k__Bacteria|p__Firmicutes|c__CFGB1765|o__OFGB1765|f__FGB1765|g__GGB4541|s__GGB4541_SGB6262
GGB31460_SGB6499	Western	0.0497276	0.007	0.00994354	No	k__Bacteria|p__Firmicutes|c__CFGB31455|o__OFGB31455|f__FGB31455|g__GGB31460|s__GGB31460_SGB6499
Anaeromassilibacillus_senegalensis	Eastern	0.140638	0.001	0.00191968	No	k__Bacteria|p__Firmicutes|c__Clostridia|o__Eubacteriales|f__Oscillospiraceae|g__Anaeromassilibacillus|s__Anaeromassilibacillus_senegalensis
Slackia_SGB14780	Western	0.0643093	0.004	0.00619773	No	k__Bacteria|p__Actinobacteria|c__Coriobacteriia|o__Eggerthellales|f__Eggerthellaceae|g__Slackia|s__Slackia_SGB14780
GGB9621_SGB15073	Eastern	0.039331	0.011	0.0144252	No	k__Bacteria|p__Firmicutes|c__Clostridia|o__Eubacteriales|f__Oscillospiraceae|g__GGB9621|s__GGB9621_SGB15073
Actinomyces_timonensis	Western	0.0355074	0.015	0.0185992	Yes	k__Bacteria|p__Actinobacteria|c__Actinomycetia|o__Actinomycetales|f__Actinomycetaceae|g__Actinomyces|s__Actinomyces_timonensis
GGB9719_SGB53514	Western	0.0359386	0.039	0.0407475	No	k__Bacteria|p__Firmicutes|c__CFGB3057|o__OFGB3057|f__FGB3057|g__GGB9719|s__GGB9719_SGB53514
Eubacterium_minutum	Western	0.016546	0.017	0.0205982	No	k__Bacteria|p__Firmicutes|c__Clostridia|o__Eubacteriales|f__Eubacteriales_Family_XIII_Incertae_Sedis|g__Eubacteriales_Family_XIII_Incertae_Sedis_unclassified|s__Eubacterium_minutum
GGB51111_SGB71327	Western	0.0237849	0.007	0.00994354	No	k__Bacteria|p__Firmicutes|c__Tissierellia|o__Tissierellales|f__Peptoniphilaceae|g__GGB51111|s__GGB51111_SGB71327
Roseburia_sp_AM59_24XD	Eastern	0.105756	0.001	0.00191968	No	k__Bacteria|p__Firmicutes|c__Clostridia|o__Eubacteriales|f__Lachnospiraceae|g__Roseburia|s__Roseburia_sp_AM59_24XD
Staphylococcus_xylosus	Western	0.0253755	0.026	0.0295553	No	k__Bacteria|p__Firmicutes|c__Bacilli|o__Bacillales|f__Staphylococcaceae|g__Staphylococcus|s__Staphylococcus_xylosus
GGB3717_SGB5040	Western	0.024819	0.008	0.0110841	No	k__Bacteria|p__Firmicutes|c__CFGB1470|o__OFGB1470|f__FGB1470|g__GGB3717|s__GGB3717_SGB5040
Streptococcus_parauberis	Western	0.0789313	0.001	0.00191968	Yes	k__Bacteria|p__Firmicutes|c__Bacilli|o__Lactobacillales|f__Streptococcaceae|g__Streptococcus|s__Streptococcus_parauberis
GGB36331_SGB15121	Eastern	0.0702026	0.002	0.00343268	No	k__Bacteria|p__Firmicutes|c__Clostridia|o__Eubacteriales|f__Oscillospiraceae|g__GGB36331|s__GGB36331_SGB15121
Limosilactobacillus_reuteri	Western	0.019549	0.028	0.0311981	No	k__Bacteria|p__Firmicutes|c__Bacilli|o__Lactobacillales|f__Lactobacillaceae|g__Limosilactobacillus|s__Limosilactobacillus_reuteri
GGB4272_SGB5822	Western	0.0155119	0.042	0.0432672	No	k__Bacteria|p__Firmicutes|c__Negativicutes|o__Veillonellales|f__Veillonellaceae|g__GGB4272|s__GGB4272_SGB5822
Butyricicoccus_intestinisimiae	Western	0.141973	0.001	0.00191968	No	k__Bacteria|p__Firmicutes|c__Clostridia|o__Eubacteriales|f__Clostridiaceae|g__Butyricicoccus|s__Butyricicoccus_intestinisimiae
Enterococcus_durans	Western	0.10747	0.001	0.00191968	No	k__Bacteria|p__Firmicutes|c__Bacilli|o__Lactobacillales|f__Enterococcaceae|g__Enterococcus|s__Enterococcus_durans
Christensenella_intestinihominis	Eastern	0.0556473	0.001	0.00191968	No	k__Bacteria|p__Firmicutes|c__Clostridia|o__Eubacteriales|f__Christensenellaceae|g__Christensenella|s__Christensenella_intestinihominis
Fannyhessea_vaginae	Western	0.0342349	0.007	0.00994354	No	k__Bacteria|p__Actinobacteria|c__Actinomycetia|o__Actinomycetales|f__Actinomycetaceae|g__Fannyhessea|s__Fannyhessea_vaginae
GGB9088_SGB14017	Western	0.0261488	0.009	0.0121697	No	k__Bacteria|p__Firmicutes|c__CFGB2839|o__OFGB2839|f__FGB2839|g__GGB9088|s__GGB9088_SGB14017
GGB9079_SGB14002	Western	0.0155119	0.041	0.0423741	No	k__Bacteria|p__Firmicutes|c__CFGB2837|o__OFGB2837|f__FGB2837|g__GGB9079|s__GGB9079_SGB14002
Schaalia_meyeri	Western	0.0668884	0.001	0.00191968	No	k__Bacteria|p__Actinobacteria|c__Actinomycetia|o__Actinomycetales|f__Actinomycetaceae|g__Schaalia|s__Schaalia_meyeri
Corynebacterium_variabile	Western	0.0976623	0.001	0.00191968	No	k__Bacteria|p__Actinobacteria|c__Actinomycetia|o__Corynebacteriales|f__Corynebacteriaceae|g__Corynebacterium|s__Corynebacterium_variabile
Actinomyces_gerencseriae	Western	0.102289	0.001	0.00191968	Yes	k__Bacteria|p__Actinobacteria|c__Actinomycetia|o__Actinomycetales|f__Actinomycetaceae|g__Actinomyces|s__Actinomyces_gerencseriae
Shuttleworthia_satelles	Western	0.0382627	0.001	0.00191968	No	k__Bacteria|p__Firmicutes|c__Clostridia|o__Eubacteriales|f__Lachnospiraceae|g__Shuttleworthia|s__Shuttleworthia_satelles
Weissella_hellenica	Western	0.0279214	0.003	0.00490256	No	k__Bacteria|p__Firmicutes|c__Bacilli|o__Lactobacillales|f__Lactobacillaceae|g__Weissella|s__Weissella_hellenica
GGB9773_SGB15393	Western	0.0347767	0.007	0.00994354	No	k__Bacteria|p__Firmicutes|c__CFGB3069|o__OFGB3069|f__FGB3069|g__GGB9773|s__GGB9773_SGB15393
Kocuria_rhizophila	Western	0.0227508	0.013	0.0166595	No	k__Bacteria|p__Actinobacteria|c__Actinomycetia|o__Micrococcales|f__Micrococcaceae|g__Kocuria|s__Kocuria_rhizophila
Lachnospiraceae_unclassified_SGB4923	Western	0.0310238	0.016	0.0196607	No	k__Bacteria|p__Firmicutes|c__Clostridia|o__Eubacteriales|f__Lachnospiraceae|g__Lachnospiraceae_unclassified|s__Lachnospiraceae_unclassified_SGB4923
GGB4591_SGB6350	Western	0.0826946	0.002	0.00343268	No	k__Bacteria|p__Firmicutes|c__CFGB1765|o__OFGB1765|f__FGB1765|g__GGB4591|s__GGB4591_SGB6350
GGB47174_SGB65105	Western	0.075606	0.001	0.00191968	No	k__Bacteria|p__Firmicutes|c__CFGB1765|o__OFGB1765|f__FGB1765|g__GGB47174|s__GGB47174_SGB65105
GGB3306_SGB4372	Western	0.022106	0.021	0.0246937	No	k__Bacteria|p__Firmicutes|c__CFGB1355|o__OFGB1355|f__FGB1355|g__GGB3306|s__GGB3306_SGB4372
GGB3321_SGB4396	Western	0.0144778	0.037	0.0390851	No	k__Bacteria|p__Firmicutes|c__CFGB1359|o__OFGB1359|f__FGB1359|g__GGB3321|s__GGB3321_SGB4396
Escherichia_fergusonii	Western	0.0744817	0.004	0.00619773	Yes	k__Bacteria|p__Proteobacteria|c__Gammaproteobacteria|o__Enterobacterales|f__Enterobacteriaceae|g__Escherichia|s__Escherichia_fergusonii
Citrobacter_braakii	Western	0.107764	0.001	0.00191968	Yes	k__Bacteria|p__Proteobacteria|c__Gammaproteobacteria|o__Enterobacterales|f__Enterobacteriaceae|g__Citrobacter|s__Citrobacter_braakii
Rothia_sp_P100	Western	0.016546	0.04	0.0415652	No	k__Bacteria|p__Actinobacteria|c__Actinomycetia|o__Micrococcales|f__Micrococcaceae|g__Rothia|s__Rothia_sp_P100
Lactobacillus_delbrueckii	Western	0.289128	0.001	0.00191968	No	k__Bacteria|p__Firmicutes|c__Bacilli|o__Lactobacillales|f__Lactobacillaceae|g__Lactobacillus|s__Lactobacillus_delbrueckii
Lactococcus_plantarum	Western	0.072323	0.002	0.00343268	No	k__Bacteria|p__Firmicutes|c__Bacilli|o__Lactobacillales|f__Streptococcaceae|g__Lactococcus|s__Lactococcus_plantarum
Clostridium_massiliamazoniense	Western	0.0341262	0.007	0.00994354	No	k__Bacteria|p__Firmicutes|c__Clostridia|o__Eubacteriales|f__Clostridiaceae|g__Clostridium|s__Clostridium_massiliamazoniense
GGB3511_SGB4688	Western	0.0361677	0.032	0.0346455	No	k__Bacteria|p__Firmicutes|c__CFGB28775|o__OFGB28775|f__FGB28775|g__GGB3511|s__GGB3511_SGB4688
Fusobacterium_ulcerans	Eastern	0.0640036	0.002	0.00343268	No	k__Bacteria|p__Fusobacteria|c__Fusobacteriia|o__Fusobacteriales|f__Fusobacteriaceae|g__Fusobacterium|s__Fusobacterium_ulcerans
Enterococcus_casseliflavus	Western	0.0857869	0.003	0.00490256	No	k__Bacteria|p__Firmicutes|c__Bacilli|o__Lactobacillales|f__Enterococcaceae|g__Enterococcus|s__Enterococcus_casseliflavus
Streptococcus_suis	Western	0.0203139	0.031	0.033754	Yes	k__Bacteria|p__Firmicutes|c__Bacilli|o__Lactobacillales|f__Streptococcaceae|g__Streptococcus|s__Streptococcus_suis
Enterococcus_gallinarum	Western	0.0591002	0.017	0.0205982	No	k__Bacteria|p__Firmicutes|c__Bacilli|o__Lactobacillales|f__Enterococcaceae|g__Enterococcus|s__Enterococcus_gallinarum
GGB9186_SGB14125	Eastern	0.0665019	0.001	0.00191968	No	k__Bacteria|p__Firmicutes|c__Clostridia|o__Eubacteriales|f__Christensenellaceae|g__GGB9186|s__GGB9186_SGB14125
Microbacterium_lacticum	Western	0.0169081	0.048	0.0482524	No	k__Bacteria|p__Actinobacteria|c__Actinomycetia|o__Micrococcales|f__Microbacteriaceae|g__Microbacterium|s__Microbacterium_lacticum
GGB3281_SGB4335	Western	0.0379403	0.011	0.0144252	No	k__Bacteria|p__Firmicutes|c__Clostridia|o__Eubacteriales|f__Eubacteriaceae|g__GGB3281|s__GGB3281_SGB4335
GGB1249_SGB1670	Western	0.0475698	0.003	0.00490256	No	k__Bacteria|p__Bacteroidota|c__Bacteroidia|o__Bacteroidales|f__Prevotellaceae|g__GGB1249|s__GGB1249_SGB1670
Candidatus_Saccharibacteria_unclassified_SGB19846	Western	0.0822554	0.001	0.00191968	No	k__Bacteria|p__Candidatus_Saccharibacteria|c__Candidatus_Saccharibacteria_unclassified|o__Candidatus_Saccharibacteria_unclassified|f__Candidatus_Saccharibacteria_unclassified|g__Candidatus_Saccharibacteria_unclassified|s__Candidatus_Saccharibacteria_unclassified_SGB19846
GGB12786_SGB19828	Western	0.0144778	0.045	0.0457173	No	k__Bacteria|p__Candidatus_Saccharibacteria|c__Candidatus_Nanosyncoccalia|o__Candidatus_Nanogingivales|f__Candidatus_Nanogingivalaceae|g__GGB12786|s__GGB12786_SGB19828
Morganella_morganii	Western	0.0431722	0.005	0.00749216	Yes	k__Bacteria|p__Proteobacteria|c__Gammaproteobacteria|o__Enterobacterales|f__Morganellaceae|g__Morganella|s__Morganella_morganii
GGB4710_SGB6522	Western	0.0382627	0.003	0.00490256	No	k__Bacteria|p__Firmicutes|c__CFGB10290|o__OFGB10290|f__FGB10290|g__GGB4710|s__GGB4710_SGB6522
Collinsella_tanakaei	Eastern	0.0782323	0.001	0.00191968	No	k__Bacteria|p__Actinobacteria|c__Coriobacteriia|o__Coriobacteriales|f__Coriobacteriaceae|g__Collinsella|s__Collinsella_tanakaei
Loigolactobacillus_coryniformis	Western	0.0372285	0.001	0.00191968	No	k__Bacteria|p__Firmicutes|c__Bacilli|o__Lactobacillales|f__Lactobacillaceae|g__Loigolactobacillus|s__Loigolactobacillus_coryniformis
Faecalitalea_cylindroides	Eastern	0.0554524	0.008	0.0110841	No	k__Bacteria|p__Firmicutes|c__Erysipelotrichia|o__Erysipelotrichales|f__Erysipelotrichaceae|g__Faecalitalea|s__Faecalitalea_cylindroides
GGB9383_SGB72489	Western	0.0175801	0.046	0.0465354	No	k__Bacteria|p__Actinobacteria|c__Coriobacteriia|o__Coriobacteriales|f__Coriobacteriaceae|g__GGB9383|s__GGB9383_SGB72489
Companilactobacillus_alimentarius	Western	0.024819	0.014	0.0175874	No	k__Bacteria|p__Firmicutes|c__Bacilli|o__Lactobacillales|f__Lactobacillaceae|g__Companilactobacillus|s__Companilactobacillus_alimentarius
GGB6020_SGB8653	Western	0.0548397	0.001	0.00191968	No	k__Bacteria|p__Candidatus_Melainabacteria|c__CFGB2107|o__OFGB2107|f__FGB2107|g__GGB6020|s__GGB6020_SGB8653
GGB6565_SGB9274	Western	0.033092	0.002	0.00343268	No	k__Bacteria|p__Proteobacteria|c__Betaproteobacteria|o__Burkholderiales|f__Sutterellaceae|g__GGB6565|s__GGB6565_SGB9274
Escherichia_marmotae	Eastern	0.0350434	0.022	0.0255864	Yes	k__Bacteria|p__Proteobacteria|c__Gammaproteobacteria|o__Enterobacterales|f__Enterobacteriaceae|g__Escherichia|s__Escherichia_marmotae
GGB6606_SGB9340	Eastern	0.118008	0.001	0.00191968	No	k__Bacteria|p__Proteobacteria|c__CFGB10055|o__OFGB10055|f__FGB10055|g__GGB6606|s__GGB6606_SGB9340
Fumia_xinanensis	Western	0.0405465	0.046	0.0465354	No	k__Bacteria|p__Firmicutes|c__Clostridia|o__Eubacteriales|f__Oscillospiraceae|g__Fumia|s__Fumia_xinanensis
Sutterella_megalosphaeroides	Western	0.0206768	0.044	0.0450847	No	k__Bacteria|p__Proteobacteria|c__Betaproteobacteria|o__Burkholderiales|f__Sutterellaceae|g__Sutterella|s__Sutterella_megalosphaeroides
GGB2848_SGB3813	Eastern	0.167818	0.001	0.00191968	No	k__Bacteria|p__Firmicutes|c__CFGB1126|o__OFGB1126|f__FGB1126|g__GGB2848|s__GGB2848_SGB3813
Fusobacterium_periodonticum	Western	0.0432385	0.043	0.0441547	No	k__Bacteria|p__Fusobacteria|c__Fusobacteriia|o__Fusobacteriales|f__Fusobacteriaceae|g__Fusobacterium|s__Fusobacterium_periodonticum
Diplocloster_modestus	Eastern	0.038677	0.038	0.0399209	No	k__Bacteria|p__Firmicutes|c__Clostridia|o__Eubacteriales|f__Lachnospiraceae|g__Diplocloster|s__Diplocloster_modestus
Candidatus_Nanogingivalis_gingivitcus	Western	0.0351603	0.003	0.00490256	No	k__Bacteria|p__Candidatus_Saccharibacteria|c__Candidatus_Nanosyncoccalia|o__Candidatus_Nanogingivales|f__Candidatus_Nanogingivalaceae|g__Candidatus_Nanogingivalis|s__Candidatus_Nanogingivalis_gingivitcus
Diplocloster_agilis	Eastern	0.0560025	0.008	0.0110841	No	k__Bacteria|p__Firmicutes|c__Clostridia|o__Eubacteriales|f__Lachnospiraceae|g__Diplocloster|s__Diplocloster_agilis
Gemmiger_SGB15301	Western	0.0740695	0.001	0.00191968	No	k__Bacteria|p__Firmicutes|c__Clostridia|o__Eubacteriales|f__Eubacteriales_unclassified|g__Gemmiger|s__Gemmiger_SGB15301
Companilactobacillus_mindensis	Eastern	0.0133982	0.02	0.0236341	No	k__Bacteria|p__Firmicutes|c__Bacilli|o__Lactobacillales|f__Lactobacillaceae|g__Companilactobacillus|s__Companilactobacillus_mindensis
GGB9266_SGB14215	Eastern	0.0528929	0.022	0.0255864	No	k__Bacteria|p__Firmicutes|c__CFGB2936|o__OFGB2936|f__FGB2936|g__GGB9266|s__GGB9266_SGB14215
GGB9501_SGB14898	Eastern	0.104458	0.001	0.00191968	No	k__Bacteria|p__Firmicutes|c__CFGB3023|o__OFGB3023|f__FGB3023|g__GGB9501|s__GGB9501_SGB14898
Parabacteroides_goldsteinii	Eastern	0.386449	0.001	0.00191968	No	k__Bacteria|p__Bacteroidota|c__Bacteroidia|o__Bacteroidales|f__Tannerellaceae|g__Parabacteroides|s__Parabacteroides_goldsteinii
GGB6470_SGB9153	Eastern	0.0328146	0.001	0.00191968	No	k__Bacteria|p__Lentisphaerae|c__CFGB2345|o__OFGB2345|f__FGB2345|g__GGB6470|s__GGB6470_SGB9153
GGB9063_SGB13982	Eastern	0.148732	0.001	0.00191968	No	k__Bacteria|p__Firmicutes|c__CFGB2834|o__OFGB2834|f__FGB2834|g__GGB9063|s__GGB9063_SGB13982
Saccharomyces_cerevisiae	Western	0.0636237	0.001	0.00191968	No	k__Eukaryota|p__Ascomycota|c__Saccharomycetes|o__Saccharomycetales|f__Saccharomycetaceae|g__Saccharomyces|s__Saccharomyces_cerevisiae
Erysipelotrichaceae_bacterium_7770_A6	Western	0.0814708	0.001	0.00191968	No	k__Bacteria|p__Firmicutes|c__Erysipelotrichia|o__Erysipelotrichales|f__Erysipelotrichaceae|g__Erysipelotrichaceae_unclassified|s__Erysipelotrichaceae_bacterium_7770_A6
Kluyvera_cryocrescens	Western	0.0482441	0.018	0.0216999	No	k__Bacteria|p__Proteobacteria|c__Gammaproteobacteria|o__Enterobacterales|f__Enterobacteriaceae|g__Kluyvera|s__Kluyvera_cryocrescens
GGB9328_SGB14291	Western	0.0245184	0.012	0.0155447	No	k__Bacteria|p__Firmicutes|c__CFGB8294|o__OFGB8294|f__FGB8294|g__GGB9328|s__GGB9328_SGB14291
GGB53380_SGB74412	Western	0.0694181	0.006	0.0087041	No	k__Bacteria|p__Firmicutes|c__CFGB52309|o__OFGB52309|f__FGB52309|g__GGB53380|s__GGB53380_SGB74412
Sneathia_vaginalis	Western	0.0155119	0.029	0.0318301	No	k__Bacteria|p__Fusobacteria|c__Fusobacteriia|o__Fusobacteriales|f__Leptotrichiaceae|g__Sneathia|s__Sneathia_vaginalis
GGB9539_SGB14942	Western	0.0346458	0.002	0.00343268	No	k__Bacteria|p__Firmicutes|c__CFGB3039|o__OFGB3039|f__FGB3039|g__GGB9539|s__GGB9539_SGB14942
Gallalistipes_aquisgranensis	Eastern	0.00932542	0.021	0.0246937	No	k__Bacteria|p__Bacteroidota|c__Bacteroidia|o__Bacteroidales|f__Rikenellaceae|g__Gallalistipes|s__Gallalistipes_aquisgranensis
Megasphaera_hominis	Eastern	0.06055	0.001	0.00191968	No	k__Bacteria|p__Firmicutes|c__Negativicutes|o__Veillonellales|f__Veillonellaceae|g__Megasphaera|s__Megasphaera_hominis
Mesosutterella_multiformis	Eastern	0.344022	0.001	0.00191968	No	k__Bacteria|p__Proteobacteria|c__Betaproteobacteria|o__Burkholderiales|f__Sutterellaceae|g__Mesosutterella|s__Mesosutterella_multiformis
Lactobacillus_iners	Western	0.0608407	0.002	0.00343268	No	k__Bacteria|p__Firmicutes|c__Bacilli|o__Lactobacillales|f__Lactobacillaceae|g__Lactobacillus|s__Lactobacillus_iners
GGB4672_SGB6461	Western	0.0305552	0.011	0.0144252	No	k__Bacteria|p__Firmicutes|c__CFGB79015|o__OFGB79015|f__FGB79015|g__GGB4672|s__GGB4672_SGB6461
Firmicutes_bacterium_AM41_11	Eastern	0.00963567	0.024	0.0275108	No	k__Bacteria|p__Firmicutes|c__Firmicutes_unclassified|o__Firmicutes_unclassified|f__Firmicutes_unclassified|g__Firmicutes_unclassified|s__Firmicutes_bacterium_AM41_11
Bacillus_velezensis	Western	0.0341794	0.006	0.0087041	No	k__Bacteria|p__Firmicutes|c__Bacilli|o__Bacillales|f__Bacillaceae|g__Bacillus|s__Bacillus_velezensis
Lactiplantibacillus_pentosus	Western	0.0194814	0.045	0.0457173	No	k__Bacteria|p__Firmicutes|c__Bacilli|o__Lactobacillales|f__Lactobacillaceae|g__Lactiplantibacillus|s__Lactiplantibacillus_pentosus
GGB4569_SGB6310	Western	0.0367418	0.01	0.0133148	No	k__Bacteria|p__Firmicutes|c__CFGB1765|o__OFGB1765|f__FGB1765|g__GGB4569|s__GGB4569_SGB6310
GGB3480_SGB4648	Western	0.050397	0.037	0.0390851	No	k__Bacteria|p__Firmicutes|c__Clostridia|o__Eubacteriales|f__Clostridiaceae|g__GGB3480|s__GGB3480_SGB4648
GGB4689_SGB6486	Western	0.0175801	0.023	0.0265877	No	k__Bacteria|p__Firmicutes|c__CFGB73902|o__OFGB73902|f__FGB73902|g__GGB4689|s__GGB4689_SGB6486
Kluyvera_ascorbata	Western	0.0818348	0.009	0.0121697	No	k__Bacteria|p__Proteobacteria|c__Gammaproteobacteria|o__Enterobacterales|f__Enterobacteriaceae|g__Kluyvera|s__Kluyvera_ascorbata
GGB9687_SGB15191	Western	0.03721	0.006	0.0087041	No	k__Bacteria|p__Firmicutes|c__CFGB3054|o__OFGB3054|f__FGB3054|g__GGB9687|s__GGB9687_SGB15191
GGB9249_SGB14193	Eastern	0.0442254	0.023	0.0265877	No	k__Bacteria|p__Firmicutes|c__CFGB73223|o__OFGB73223|f__FGB73223|g__GGB9249|s__GGB9249_SGB14193
Enterobacter_asburiae	Western	0.10151	0.005	0.00749216	Yes	k__Bacteria|p__Proteobacteria|c__Gammaproteobacteria|o__Enterobacterales|f__Enterobacteriaceae|g__Enterobacter|s__Enterobacter_asburiae
Enterobacter_soli	Western	0.0250936	0.014	0.0175874	Yes	k__Bacteria|p__Proteobacteria|c__Gammaproteobacteria|o__Enterobacterales|f__Enterobacteriaceae|g__Enterobacter|s__Enterobacter_soli
GGB28319_SGB40892	Eastern	0.0163827	0.017	0.0205982	No	k__Bacteria|p__Proteobacteria|c__Deltaproteobacteria|o__Desulfovibrionales|f__Desulfovibrionaceae|g__GGB28319|s__GGB28319_SGB40892
Enterobacter_wuhouensis	Western	0.0216987	0.02	0.0236341	Yes	k__Bacteria|p__Proteobacteria|c__Gammaproteobacteria|o__Enterobacterales|f__Enterobacteriaceae|g__Enterobacter|s__Enterobacter_wuhouensis
GGB4609_SGB6383	Western	0.0279214	0.004	0.00619773	No	k__Bacteria|p__Firmicutes|c__CFGB72899|o__OFGB72899|f__FGB72899|g__GGB4609|s__GGB4609_SGB6383
Terrisporobacter_mayombei	Western	0.0242338	0.008	0.0110841	No	k__Bacteria|p__Firmicutes|c__Clostridia|o__Eubacteriales|f__Peptostreptococcaceae|g__Terrisporobacter|s__Terrisporobacter_mayombei
Gardnerella_vaginalis	Western	0.0697347	0.001	0.00191968	Yes	k__Bacteria|p__Actinobacteria|c__Actinomycetia|o__Bifidobacteriales|f__Bifidobacteriaceae|g__Gardnerella|s__Gardnerella_vaginalis
Eggerthia_catenaformis	Western	0.033092	0.002	0.00343268	No	k__Bacteria|p__Firmicutes|c__Erysipelotrichia|o__Erysipelotrichales|f__Coprobacillaceae|g__Eggerthia|s__Eggerthia_catenaformis
Bulleidia_extructa	Western	0.054393	0.001	0.00191968	No	k__Bacteria|p__Firmicutes|c__Erysipelotrichia|o__Erysipelotrichales|f__Erysipelotrichaceae|g__Bulleidia|s__Bulleidia_extructa
Leuconostoc_holzapfelii	Western	0.150371	0.001	0.00191968	No	k__Bacteria|p__Firmicutes|c__Bacilli|o__Lactobacillales|f__Lactobacillaceae|g__Leuconostoc|s__Leuconostoc_holzapfelii
GGB3883_SGB5265	Western	0.0341262	0.004	0.00619773	No	k__Bacteria|p__Firmicutes|c__Clostridia|o__Eubacteriales|f__Lachnospiraceae|g__GGB3883|s__GGB3883_SGB5265
Tetragenococcus_halophilus	Western	0.0237849	0.004	0.00619773	No	k__Bacteria|p__Firmicutes|c__Bacilli|o__Lactobacillales|f__Enterococcaceae|g__Tetragenococcus|s__Tetragenococcus_halophilus
GGB3491_SGB4665	Western	0.099408	0.005	0.00749216	No	k__Bacteria|p__Firmicutes|c__CFGB1425|o__OFGB1425|f__FGB1425|g__GGB3491|s__GGB3491_SGB4665
Bacillus_altitudinis	Eastern	0.00888693	0.02	0.0236341	No	k__Bacteria|p__Firmicutes|c__Bacilli|o__Bacillales|f__Bacillaceae|g__Bacillus|s__Bacillus_altitudinis
GGB51960_SGB72480	Western	0.0587005	0.001	0.00191968	No	k__Bacteria|p__Actinobacteria|c__Coriobacteriia|o__Coriobacteriales|f__Coriobacteriaceae|g__GGB51960|s__GGB51960_SGB72480
Bacteroides_pectinophilus	Western	0.0177082	0.038	0.0399209	No	k__Bacteria|p__Firmicutes|c__Clostridia|o__Eubacteriales|f__Eubacteriales_unclassified|g__Eubacteriales_unclassified|s__Bacteroides_pectinophilus
GGB3612_SGB4881	Western	0.0320579	0.006	0.0087041	No	k__Bacteria|p__Firmicutes|c__CFGB72924|o__OFGB72924|f__FGB72924|g__GGB3612|s__GGB3612_SGB4881
GGB4658_SGB6445	Western	0.0501821	0.001	0.00191968	No	k__Bacteria|p__Firmicutes|c__CFGB10318|o__OFGB10318|f__FGB10318|g__GGB4658|s__GGB4658_SGB6445
GGB9511_SGB14908	Western	0.0992761	0.001	0.00191968	No	k__Bacteria|p__Firmicutes|c__Firmicutes_unclassified|o__Firmicutes_unclassified|f__Firmicutes_unclassified|g__GGB9511|s__GGB9511_SGB14908
GGB3212_SGB4241	Western	0.0217166	0.017	0.0205982	No	k__Bacteria|p__Firmicutes|c__Clostridia|o__Eubacteriales|f__Oscillospiraceae|g__GGB3212|s__GGB3212_SGB4241
GGB4708_SGB6518	Western	0.0299897	0.003	0.00490256	No	k__Bacteria|p__Firmicutes|c__CFGB79270|o__OFGB79270|f__FGB79270|g__GGB4708|s__GGB4708_SGB6518
GGB9247_SGB14190	Western	0.0175801	0.016	0.0196607	No	k__Bacteria|p__Firmicutes|c__CFGB2924|o__OFGB2924|f__FGB2924|g__GGB9247|s__GGB9247_SGB14190
GGB9083_SGB14011	Western	0.0206825	0.017	0.0205982	No	k__Bacteria|p__Firmicutes|c__CFGB28372|o__OFGB28372|f__FGB28372|g__GGB9083|s__GGB9083_SGB14011
GGB9747_SGB15355	Western	0.077682	0.001	0.00191968	No	k__Bacteria|p__Firmicutes|c__CFGB3062|o__OFGB3062|f__FGB3062|g__GGB9747|s__GGB9747_SGB15355
Bacteroides_faecalis	Eastern	0.036893	0.001	0.00191968	No	k__Bacteria|p__Bacteroidota|c__Bacteroidia|o__Bacteroidales|f__Bacteroidaceae|g__Bacteroides|s__Bacteroides_faecalis
GGB9361_SGB14336	Western	0.0554394	0.001	0.00191968	No	k__Bacteria|p__Actinobacteria|c__CFGB77988|o__OFGB77988|f__FGB77988|g__GGB9361|s__GGB9361_SGB14336
GGB9712_SGB15241	Western	0.0196484	0.021	0.0246937	No	k__Bacteria|p__Firmicutes|c__CFGB9989|o__OFGB9989|f__FGB9989|g__GGB9712|s__GGB9712_SGB15241
Oxalobacter_SGB9385	Eastern	0.0206941	0.013	0.0166595	No	k__Bacteria|p__Proteobacteria|c__Betaproteobacteria|o__Burkholderiales|f__Oxalobacteraceae|g__Oxalobacter|s__Oxalobacter_SGB9385
Lachnoclostridium_sp_An131	Eastern	0.0319633	0.001	0.00191968	No	k__Bacteria|p__Firmicutes|c__Clostridia|o__Eubacteriales|f__Lachnospiraceae|g__Lachnoclostridium|s__Lachnoclostridium_sp_An131
GGB45613_SGB63326	Eastern	0.0681095	0.001	0.00191968	No	k__Bacteria|p__Firmicutes|c__CFGB45628|o__OFGB45628|f__FGB45628|g__GGB45613|s__GGB45613_SGB63326
GGB33247_SGB47403	Western	0.0399655	0.026	0.0295553	No	k__Bacteria|p__Firmicutes|c__CFGB11257|o__OFGB11257|f__FGB11257|g__GGB33247|s__GGB33247_SGB47403
GGB9563_SGB14975	Eastern	0.0636199	0.001	0.00191968	No	k__Bacteria|p__Firmicutes|c__Clostridia|o__Eubacteriales|f__Eubacteriales_unclassified|g__GGB9563|s__GGB9563_SGB14975
Weissella_paramesenteroides	Western	0.0557984	0.002	0.00343268	No	k__Bacteria|p__Firmicutes|c__Bacilli|o__Lactobacillales|f__Lactobacillaceae|g__Weissella|s__Weissella_paramesenteroides
Lacticaseibacillus_saniviri	Western	0.0227508	0.012	0.0155447	No	k__Bacteria|p__Firmicutes|c__Bacilli|o__Lactobacillales|f__Lactobacillaceae|g__Lacticaseibacillus|s__Lacticaseibacillus_saniviri
Pseudocitrobacter_corydidari	Western	0.0320579	0.008	0.0110841	No	k__Bacteria|p__Proteobacteria|c__Gammaproteobacteria|o__Enterobacterales|f__Enterobacteriaceae|g__Pseudocitrobacter|s__Pseudocitrobacter_corydidari
GGB3818_SGB5183	Eastern	0.0603891	0.047	0.0474467	No	k__Bacteria|p__Firmicutes|c__Clostridia|o__Eubacteriales|f__Lachnospiraceae|g__GGB3818|s__GGB3818_SGB5183
Rothia_kristinae	Western	0.0427693	0.013	0.0166595	No	k__Bacteria|p__Actinobacteria|c__Actinomycetia|o__Micrococcales|f__Micrococcaceae|g__Rothia|s__Rothia_kristinae
GGB9434_SGB14812	Western	0.0430956	0.013	0.0166595	No	k__Bacteria|p__Actinobacteria|c__Coriobacteriia|o__Eggerthellales|f__Eggerthellaceae|g__GGB9434|s__GGB9434_SGB14812
Vagococcus_bubulae	Western	0.016546	0.027	0.0304387	No	k__Bacteria|p__Firmicutes|c__Bacilli|o__Lactobacillales|f__Enterococcaceae|g__Vagococcus|s__Vagococcus_bubulae
Lachnoanaerobaculum_sp_ICM7	Western	0.0497457	0.001	0.00191968	No	k__Bacteria|p__Firmicutes|c__Clostridia|o__Eubacteriales|f__Lachnospiraceae|g__Lachnoanaerobaculum|s__Lachnoanaerobaculum_sp_ICM7
Bacteroides_sp_OF04_15BH	Eastern	0.0478673	0.001	0.00191968	No	k__Bacteria|p__Bacteroidota|c__Bacteroidia|o__Bacteroidales|f__Bacteroidaceae|g__Bacteroides|s__Bacteroides_sp_OF04_15BH
GGB3433_SGB4573	Eastern	0.0493235	0.001	0.00191968	No	k__Bacteria|p__Firmicutes|c__Clostridia|o__Eubacteriales|f__Lachnospiraceae|g__GGB3433|s__GGB3433_SGB4573
GGB9509_SGB14906	Eastern	0.0394496	0.017	0.0205982	No	k__Bacteria|p__Firmicutes|c__Firmicutes_unclassified|o__Firmicutes_unclassified|f__Firmicutes_unclassified|g__GGB9509|s__GGB9509_SGB14906
Romboutsia_hominis	Western	0.0186143	0.023	0.0265877	No	k__Bacteria|p__Firmicutes|c__Clostridia|o__Eubacteriales|f__Peptostreptococcaceae|g__Romboutsia|s__Romboutsia_hominis
GGB2970_SGB3952	Eastern	0.0425883	0.024	0.0275108	No	k__Bacteria|p__Firmicutes|c__CFGB1211|o__OFGB1211|f__FGB1211|g__GGB2970|s__GGB2970_SGB3952
Streptococcus_sp_HF_1907	Western	0.0351434	0.014	0.0175874	Yes	k__Bacteria|p__Firmicutes|c__Bacilli|o__Lactobacillales|f__Streptococcaceae|g__Streptococcus|s__Streptococcus_sp_HF_1907
Massilistercora_timonensis	Eastern	0.0179645	0.007	0.00994354	No	k__Bacteria|p__Firmicutes|c__Clostridia|o__Eubacteriales|f__Eubacteriales_unclassified|g__Massilistercora|s__Massilistercora_timonensis
Lactococcus_hircilactis	Western	0.0193605	0.024	0.0275108	No	k__Bacteria|p__Firmicutes|c__Bacilli|o__Lactobacillales|f__Streptococcaceae|g__Lactococcus|s__Lactococcus_hircilactis
Vescimonas_SGB15086	Western	0.0542839	0.002	0.00343268	No	k__Bacteria|p__Firmicutes|c__Clostridia|o__Eubacteriales|f__Oscillospiraceae|g__Vescimonas|s__Vescimonas_SGB15086
Muribaculum_gordoncarteri	Western	0.0453445	0.02	0.0236341	No	k__Bacteria|p__Bacteroidota|c__Bacteroidia|o__Bacteroidales|f__Muribaculaceae|g__Muribaculum|s__Muribaculum_gordoncarteri
Saccharopolyspora_rectivirgula	Western	0.0144778	0.044	0.0450847	No	k__Bacteria|p__Actinobacteria|c__Actinomycetia|o__Pseudonocardiales|f__Pseudonocardiaceae|g__Saccharopolyspora|s__Saccharopolyspora_rectivirgula
GGB33586_SGB53517	Eastern	0.104785	0.001	0.00191968	No	k__Bacteria|p__Firmicutes|c__CFGB3038|o__OFGB3038|f__FGB3038|g__GGB33586|s__GGB33586_SGB53517
Parabacteroides_sp_AGMB00274	Eastern	0.0337601	0.002	0.00343268	No	k__Bacteria|p__Bacteroidota|c__Bacteroidia|o__Bacteroidales|f__Tannerellaceae|g__Parabacteroides|s__Parabacteroides_sp_AGMB00274
Bacteroides_sp_AF16_49	Eastern	0.130013	0.001	0.00191968	No	k__Bacteria|p__Bacteroidota|c__Bacteroidia|o__Bacteroidales|f__Bacteroidaceae|g__Bacteroides|s__Bacteroides_sp_AF16_49
GGB4554_SGB6285	Western	0.0416198	0.016	0.0196607	No	k__Bacteria|p__Firmicutes|c__CFGB10341|o__OFGB10341|f__FGB10341|g__GGB4554|s__GGB4554_SGB6285
Phoenicibacter_congonensis	Western	0.0206825	0.023	0.0265877	No	k__Bacteria|p__Actinobacteria|c__Coriobacteriia|o__Eggerthellales|f__Eggerthellaceae|g__Phoenicibacter|s__Phoenicibacter_congonensis
Romboutsia_ilealis	Western	0.0289555	0.004	0.00619773	No	k__Bacteria|p__Firmicutes|c__Clostridia|o__Eubacteriales|f__Peptostreptococcaceae|g__Romboutsia|s__Romboutsia_ilealis
GGB3724_SGB5054	Western	0.0416243	0.004	0.00619773	No	k__Bacteria|p__Firmicutes|c__Clostridia|o__Eubacteriales|f__Eubacteriaceae|g__GGB3724|s__GGB3724_SGB5054
Extibacter_muris	Western	0.0195028	0.022	0.0255864	No	k__Bacteria|p__Firmicutes|c__Clostridia|o__Eubacteriales|f__Lachnospiraceae|g__Extibacter|s__Extibacter_muris
Gemella_SGB7284	Western	0.0175801	0.022	0.0255864	No	k__Bacteria|p__Firmicutes|c__Bacilli|o__Bacillales|f__Bacillales_unclassified|g__Gemella|s__Gemella_SGB7284
Mediterraneibacter_SGB48424	Eastern	0.035177	0.001	0.00191968	No	k__Bacteria|p__Firmicutes|c__Clostridia|o__Eubacteriales|f__Lachnospiraceae|g__Mediterraneibacter|s__Mediterraneibacter_SGB48424
GGB3033_SGB4029	Eastern	0.0182974	0.037	0.0390851	No	k__Bacteria|p__Firmicutes|c__CFGB1249|o__OFGB1249|f__FGB1249|g__GGB3033|s__GGB3033_SGB4029
TM7_phylum_sp_oral_taxon_349	Western	0.0349343	0.002	0.00343268	No	k__Bacteria|p__Candidatus_Saccharibacteria|c__Candidatus_Saccharibacteria_unclassified|o__Candidatus_Saccharibacteria_unclassified|f__Candidatus_Saccharibacteria_unclassified|g__Candidatus_Saccharibacteria_unclassified|s__TM7_phylum_sp_oral_taxon_349
Enterococcus_devriesei	Western	0.016546	0.028	0.0311981	No	k__Bacteria|p__Firmicutes|c__Bacilli|o__Lactobacillales|f__Enterococcaceae|g__Enterococcus|s__Enterococcus_devriesei
Bifidobacterium_mongoliense	Western	0.0827301	0.001	0.00191968	No	k__Bacteria|p__Actinobacteria|c__Actinomycetia|o__Bifidobacteriales|f__Bifidobacteriaceae|g__Bifidobacterium|s__Bifidobacterium_mongoliense
Enterococcus_sp_MJM12	Western	0.0124095	0.049	0.0491027	No	k__Bacteria|p__Firmicutes|c__Bacilli|o__Lactobacillales|f__Enterococcaceae|g__Enterococcus|s__Enterococcus_sp_MJM12
Corynebacterium_flavescens	Western	0.0227349	0.012	0.0155447	No	k__Bacteria|p__Actinobacteria|c__Actinomycetia|o__Corynebacteriales|f__Corynebacteriaceae|g__Corynebacterium|s__Corynebacterium_flavescens
GGB3478_SGB4643	Western	0.0711925	0.001	0.00191968	No	k__Bacteria|p__Firmicutes|c__Clostridia|o__Eubacteriales|f__Clostridiaceae|g__GGB3478|s__GGB3478_SGB4643
Faecalicatena_SGB4873	Western	0.0227508	0.015	0.0185992	No	k__Bacteria|p__Firmicutes|c__Clostridia|o__Eubacteriales|f__Lachnospiraceae|g__Faecalicatena|s__Faecalicatena_SGB4873
GGB13472_SGB15193	Western	0.0206825	0.015	0.0185992	No	k__Bacteria|p__Firmicutes|c__CFGB3054|o__OFGB3054|f__FGB3054|g__GGB13472|s__GGB13472_SGB15193
GGB87334_SGB6273	Eastern	0.037991	0.028	0.0311981	No	k__Bacteria|p__Firmicutes|c__CFGB1765|o__OFGB1765|f__FGB1765|g__GGB87334|s__GGB87334_SGB6273
GGB4564_SGB6301	Western	0.0134436	0.043	0.0441547	No	k__Bacteria|p__Firmicutes|c__CFGB1765|o__OFGB1765|f__FGB1765|g__GGB4564|s__GGB4564_SGB6301
Eubacteriales_bacterium	Eastern	0.0734657	0.004	0.00619773	No	k__Bacteria|p__Firmicutes|c__Clostridia|o__Eubacteriales|f__Eubacteriales_unclassified|g__Eubacteriales_unclassified|s__Eubacteriales_bacterium
GGB9278_SGB14230	Western	0.0221604	0.028	0.0311981	No	k__Bacteria|p__Firmicutes|c__CFGB2942|o__OFGB2942|f__FGB2942|g__GGB9278|s__GGB9278_SGB14230
GGB47687_SGB2286	Eastern	0.111969	0.001	0.00191968	No	k__Bacteria|p__Bacteroidota|c__CFGB1670|o__OFGB1670|f__FGB1670|g__GGB47687|s__GGB47687_SGB2286
Staphylococcus_hominis	Eastern	0.0113122	0.011	0.0144252	No	k__Bacteria|p__Firmicutes|c__Bacilli|o__Bacillales|f__Staphylococcaceae|g__Staphylococcus|s__Staphylococcus_hominis
Paraclostridium_bifermentans	Western	0.0473763	0.002	0.00343268	No	k__Bacteria|p__Firmicutes|c__Clostridia|o__Eubacteriales|f__Clostridiaceae|g__Paraclostridium|s__Paraclostridium_bifermentans
Butyricimonas_synergistica	Eastern	0.240452	0.001	0.00191968	No	k__Bacteria|p__Bacteroidota|c__Bacteroidia|o__Bacteroidales|f__Odoribacteraceae|g__Butyricimonas|s__Butyricimonas_synergistica
Bacteroides_propionicigenes	Eastern	0.0485933	0.001	0.00191968	No	k__Bacteria|p__Bacteroidota|c__Bacteroidia|o__Bacteroidales|f__Bacteroidaceae|g__Bacteroides|s__Bacteroides_propionicigenes
Enterococcus_mundtii	Western	0.0217166	0.048	0.0482524	No	k__Bacteria|p__Firmicutes|c__Bacilli|o__Lactobacillales|f__Enterococcaceae|g__Enterococcus|s__Enterococcus_mundtii
GGB9536_SGB14939	Eastern	0.00953353	0.015	0.0185992	No	k__Bacteria|p__Firmicutes|c__CFGB3038|o__OFGB3038|f__FGB3038|g__GGB9536|s__GGB9536_SGB14939
Zongyangia_hominis	Western	0.0134436	0.039	0.0407475	No	k__Bacteria|p__Firmicutes|c__Clostridia|o__Eubacteriales|f__Oscillospiraceae|g__Zongyangia|s__Zongyangia_hominis
GGB9062_SGB13981	Eastern	0.177513	0.001	0.00191968	No	k__Bacteria|p__Firmicutes|c__CFGB2834|o__OFGB2834|f__FGB2834|g__GGB9062|s__GGB9062_SGB13981
Prevotella_marseillensis	Eastern	0.0660722	0.001	0.00191968	Yes	k__Bacteria|p__Bacteroidota|c__Bacteroidia|o__Bacteroidales|f__Prevotellaceae|g__Prevotella|s__Prevotella_marseillensis
Butyricimonas_paravirosa	Eastern	0.31581	0.001	0.00191968	No	k__Bacteria|p__Bacteroidota|c__Bacteroidia|o__Bacteroidales|f__Odoribacteraceae|g__Butyricimonas|s__Butyricimonas_paravirosa
Desulfovibrio_legallii	Eastern	0.060111	0.001	0.00191968	No	k__Bacteria|p__Proteobacteria|c__Deltaproteobacteria|o__Desulfovibrionales|f__Desulfovibrionaceae|g__Desulfovibrio|s__Desulfovibrio_legallii
Parabacteroides_sp_TM07_1AC	Eastern	0.0649728	0.001	0.00191968	No	k__Bacteria|p__Bacteroidota|c__Bacteroidia|o__Bacteroidales|f__Tannerellaceae|g__Parabacteroides|s__Parabacteroides_sp_TM07_1AC
Lentilactobacillus_diolivorans	Western	0.0144778	0.038	0.0399209	No	k__Bacteria|p__Firmicutes|c__Bacilli|o__Lactobacillales|f__Lactobacillaceae|g__Lentilactobacillus|s__Lentilactobacillus_diolivorans
Turicimonas_muris	Eastern	0.0530121	0.001	0.00191968	No	k__Bacteria|p__Proteobacteria|c__Betaproteobacteria|o__Burkholderiales|f__Sutterellaceae|g__Turicimonas|s__Turicimonas_muris
GGB4617_SGB6392	Western	0.0181735	0.035	0.0372191	No	k__Bacteria|p__Firmicutes|c__CFGB9115|o__OFGB9115|f__FGB9115|g__GGB4617|s__GGB4617_SGB6392
GGB3061_SGB4063	Eastern	0.0404407	0.01	0.0133148	No	k__Bacteria|p__Firmicutes|c__CFGB1262|o__OFGB1262|f__FGB1262|g__GGB3061|s__GGB3061_SGB4063
Schaalia_georgiae	Western	0.0134436	0.033	0.0353281	No	k__Bacteria|p__Actinobacteria|c__Actinomycetia|o__Actinomycetales|f__Actinomycetaceae|g__Schaalia|s__Schaalia_georgiae
Oxalobacter_formigenes	Eastern	0.200234	0.001	0.00191968	No	k__Bacteria|p__Proteobacteria|c__Betaproteobacteria|o__Burkholderiales|f__Oxalobacteraceae|g__Oxalobacter|s__Oxalobacter_formigenes
Alistipes_montrealensis	Eastern	0.0620298	0.001	0.00191968	No	k__Bacteria|p__Bacteroidota|c__Bacteroidia|o__Bacteroidales|f__Rikenellaceae|g__Alistipes|s__Alistipes_montrealensis
GGB3325_SGB4402	Western	0.0189427	0.033	0.0353281	No	k__Bacteria|p__Firmicutes|c__CFGB79244|o__OFGB79244|f__FGB79244|g__GGB3325|s__GGB3325_SGB4402
GGB51110_SGB71326	Western	0.0186143	0.014	0.0175874	No	k__Bacteria|p__Firmicutes|c__Clostridia|o__Eubacteriales|f__Eubacteriales_Family_XIII_Incertae_Sedis|g__GGB51110|s__GGB51110_SGB71326
Bacteroides_stercorirosoris	Eastern	0.0280992	0.001	0.00191968	No	k__Bacteria|p__Bacteroidota|c__Bacteroidia|o__Bacteroidales|f__Bacteroidaceae|g__Bacteroides|s__Bacteroides_stercorirosoris
Dialister_pneumosintes	Western	0.0270063	0.041	0.0423741	No	k__Bacteria|p__Firmicutes|c__Negativicutes|o__Veillonellales|f__Veillonellaceae|g__Dialister|s__Dialister_pneumosintes
Lacticaseibacillus_manihotivorans	Western	0.0124095	0.048	0.0482524	No	k__Bacteria|p__Firmicutes|c__Bacilli|o__Lactobacillales|f__Lactobacillaceae|g__Lacticaseibacillus|s__Lacticaseibacillus_manihotivorans
GGB4711_SGB6524	Western	0.0253484	0.014	0.0175874	No	k__Bacteria|p__Firmicutes|c__CFGB79152|o__OFGB79152|f__FGB79152|g__GGB4711|s__GGB4711_SGB6524
GGB6554_SGB9256	Eastern	0.0222864	0.024	0.0275108	No	k__Bacteria|p__Proteobacteria|c__Betaproteobacteria|o__Burkholderiales|f__Sutterellaceae|g__GGB6554|s__GGB6554_SGB9256
Phocaeicola_sartorii	Eastern	0.103751	0.001	0.00191968	No	k__Bacteria|p__Bacteroidota|c__Bacteroidia|o__Bacteroidales|f__Bacteroidaceae|g__Phocaeicola|s__Phocaeicola_sartorii
GGB3385_SGB4472	Western	0.0175801	0.015	0.0185992	No	k__Bacteria|p__Firmicutes|c__Clostridia|o__Eubacteriales|f__Lachnospiraceae|g__GGB3385|s__GGB3385_SGB4472
GGB3385_SGB4473	Western	0.0155119	0.029	0.0318301	No	k__Bacteria|p__Firmicutes|c__Clostridia|o__Eubacteriales|f__Lachnospiraceae|g__GGB3385|s__GGB3385_SGB4473
Parabacteroides_SGB1950	Eastern	0.0260047	0.003	0.00490256	No	k__Bacteria|p__Bacteroidota|c__Bacteroidia|o__Bacteroidales|f__Tannerellaceae|g__Parabacteroides|s__Parabacteroides_SGB1950
GGB4596_SGB6358	Eastern	0.0652503	0.004	0.00619773	No	k__Bacteria|p__Firmicutes|c__CFGB1765|o__OFGB1765|f__FGB1765|g__GGB4596|s__GGB4596_SGB6358
GGB1568_SGB2155	Eastern	0.0234152	0.002	0.00343268	No	k__Bacteria|p__Bacteroidota|c__Bacteroidia|o__Bacteroidales|f__Muribaculaceae|g__GGB1568|s__GGB1568_SGB2155
GGB9529_SGB14929	Eastern	0.0605841	0.001	0.00191968	No	k__Bacteria|p__Firmicutes|c__CFGB3038|o__OFGB3038|f__FGB3038|g__GGB9529|s__GGB9529_SGB14929
TM7_phylum_sp_oral_taxon_350	Western	0.0144778	0.029	0.0318301	No	k__Bacteria|p__Candidatus_Saccharibacteria|c__Candidatus_Saccharibacteria_unclassified|o__Candidatus_Saccharibacteria_unclassified|f__Candidatus_Saccharibacteria_unclassified|g__Candidatus_Saccharibacteria_unclassified|s__TM7_phylum_sp_oral_taxon_350
Culturomica_massiliensis	Eastern	0.0159562	0.028	0.0311981	No	k__Bacteria|p__Bacteroidota|c__Bacteroidia|o__Bacteroidales|f__Odoribacteraceae|g__Culturomica|s__Culturomica_massiliensis
GGB42389_SGB59559	Eastern	0.0168244	0.007	0.00994354	No	k__Bacteria|p__Firmicutes|c__CFGB40183|o__OFGB40183|f__FGB40183|g__GGB42389|s__GGB42389_SGB59559
GGB9545_SGB14951	Eastern	0.0570503	0.001	0.00191968	No	k__Bacteria|p__Firmicutes|c__CFGB82363|o__OFGB82363|f__FGB82363|g__GGB9545|s__GGB9545_SGB14951
bacterium_OL_1	Eastern	0.0652525	0.001	0.00191968	No	k__Bacteria|p__Bacteria_unclassified|c__Bacteria_unclassified|o__Bacteria_unclassified|f__Bacteria_unclassified|g__Bacteria_unclassified|s__bacterium_OL_1
Parabacteroides_SGB1944	Eastern	0.0105523	0.033	0.0353281	No	k__Bacteria|p__Bacteroidota|c__Bacteroidia|o__Bacteroidales|f__Tannerellaceae|g__Parabacteroides|s__Parabacteroides_SGB1944
Parabacteroides_faecis	Eastern	0.167351	0.001	0.00191968	No	k__Bacteria|p__Bacteroidota|c__Bacteroidia|o__Bacteroidales|f__Tannerellaceae|g__Parabacteroides|s__Parabacteroides_faecis
Bacteroides_oleiciplenus	Eastern	0.0334715	0.001	0.00191968	No	k__Bacteria|p__Bacteroidota|c__Bacteroidia|o__Bacteroidales|f__Bacteroidaceae|g__Bacteroides|s__Bacteroides_oleiciplenus
GGB9623_SGB15075	Eastern	0.0177836	0.002	0.00343268	No	k__Bacteria|p__Firmicutes|c__Clostridia|o__Eubacteriales|f__Oscillospiraceae|g__GGB9623|s__GGB9623_SGB15075
Gordonibacter_sp_28C	Eastern	0.0163114	0.015	0.0185992	No	k__Bacteria|p__Actinobacteria|c__Coriobacteriia|o__Eggerthellales|f__Eggerthellaceae|g__Gordonibacter|s__Gordonibacter_sp_28C
GGB9425_SGB14795	Western	0.0286006	0.016	0.0196607	No	k__Bacteria|p__Actinobacteria|c__Coriobacteriia|o__Eggerthellales|f__Eggerthellaceae|g__GGB9425|s__GGB9425_SGB14795
Kurthia_gibsonii	Western	0.0175801	0.022	0.0255864	No	k__Bacteria|p__Firmicutes|c__Bacilli|o__Bacillales|f__Planococcaceae|g__Kurthia|s__Kurthia_gibsonii
Phascolarctobacterium_SGB5790	Eastern	0.0539839	0.001	0.00191968	No	k__Bacteria|p__Firmicutes|c__Negativicutes|o__Acidaminococcales|f__Acidaminococcaceae|g__Phascolarctobacterium|s__Phascolarctobacterium_SGB5790
Alistipes_SGB2300	Eastern	0.052912	0.001	0.00191968	No	k__Bacteria|p__Bacteroidota|c__Bacteroidia|o__Bacteroidales|f__Rikenellaceae|g__Alistipes|s__Alistipes_SGB2300
Corynebacterium_accolens	Western	0.0155119	0.028	0.0311981	No	k__Bacteria|p__Actinobacteria|c__Actinomycetia|o__Corynebacteriales|f__Corynebacteriaceae|g__Corynebacterium|s__Corynebacterium_accolens
GGB9594_SGB15016	Western	0.0400759	0.003	0.00490256	No	k__Bacteria|p__Firmicutes|c__Clostridia|o__Eubacteriales|f__Oscillospiraceae|g__GGB9594|s__GGB9594_SGB15016
GGB1379_SGB1880	Eastern	0.0118002	0.019	0.0227619	No	k__Bacteria|p__Bacteroidota|c__Bacteroidia|o__Bacteroidales|f__Bacteroidaceae|g__GGB1379|s__GGB1379_SGB1880
Parabacteroides_sp_N37	Eastern	0.125715	0.001	0.00191968	No	k__Bacteria|p__Bacteroidota|c__Bacteroidia|o__Bacteroidales|f__Tannerellaceae|g__Parabacteroides|s__Parabacteroides_sp_N37
GGB13463_SGB15285	Western	0.0186143	0.027	0.0304387	No	k__Bacteria|p__Firmicutes|c__Clostridia|o__Eubacteriales|f__Oscillospiraceae|g__GGB13463|s__GGB13463_SGB15285
GGB9243_SGB14185	Western	0.0268873	0.005	0.00749216	No	k__Bacteria|p__Firmicutes|c__CFGB2921|o__OFGB2921|f__FGB2921|g__GGB9243|s__GGB9243_SGB14185
GGB9636_SGB15109	Western	0.0186143	0.029	0.0318301	No	k__Bacteria|p__Firmicutes|c__Clostridia|o__Eubacteriales|f__Oscillospiraceae|g__GGB9636|s__GGB9636_SGB15109
GGB3012_SGB4003	Western	0.0134436	0.029	0.0318301	No	k__Bacteria|p__Firmicutes|c__Clostridia|o__Eubacteriales|f__Oscillospiraceae|g__GGB3012|s__GGB3012_SGB4003
GGB3892_SGB5290	Eastern	0.0274812	0.002	0.00343268	No	k__Bacteria|p__Firmicutes|c__CFGB1538|o__OFGB1538|f__FGB1538|g__GGB3892|s__GGB3892_SGB5290
GGB52106_SGB72838	Eastern	0.0622276	0.001	0.00191968	No	k__Bacteria|p__Firmicutes|c__CFGB30328|o__OFGB30328|f__FGB30328|g__GGB52106|s__GGB52106_SGB72838
GGB1661_SGB2275	Eastern	0.117248	0.001	0.00191968	No	k__Bacteria|p__Bacteroidota|c__CFGB667|o__OFGB667|f__FGB667|g__GGB1661|s__GGB1661_SGB2275
Phocaeicola_faecalis	Eastern	0.0221772	0.014	0.0175874	No	k__Bacteria|p__Bacteroidota|c__Bacteroidia|o__Bacteroidales|f__Bacteroidaceae|g__Phocaeicola|s__Phocaeicola_faecalis
Acetivibrio_sp_MSJd_27	Western	0.037355	0.014	0.0175874	No	k__Bacteria|p__Firmicutes|c__Clostridia|o__Eubacteriales|f__Oscillospiraceae|g__Acetivibrio|s__Acetivibrio_sp_MSJd_27
GGB3817_SGB5182	Eastern	0.0466157	0.001	0.00191968	No	k__Bacteria|p__Firmicutes|c__Clostridia|o__Eubacteriales|f__Lachnospiraceae|g__GGB3817|s__GGB3817_SGB5182
GGB3446_SGB4597	Eastern	0.0229837	0.001	0.00191968	No	k__Bacteria|p__Firmicutes|c__Clostridia|o__Eubacteriales|f__Lachnospiraceae|g__GGB3446|s__GGB3446_SGB4597
GGB9176_SGB14114	Eastern	0.0398668	0.001	0.00191968	No	k__Bacteria|p__Firmicutes|c__CFGB2875|o__OFGB2875|f__FGB2875|g__GGB9176|s__GGB9176_SGB14114
GGB6126_SGB8772	Eastern	0.00952631	0.029	0.0318301	No	k__Bacteria|p__Verrucomicrobia|c__Opitutae|o__Puniceicoccales|f__Puniceicoccaceae|g__GGB6126|s__GGB6126_SGB8772
GGB9301_SGB14262	Eastern	0.0378874	0.001	0.00191968	No	k__Bacteria|p__Firmicutes|c__CFGB2959|o__OFGB2959|f__FGB2959|g__GGB9301|s__GGB9301_SGB14262
Porphyromonas_somerae	Western	0.0144778	0.041	0.0423741	No	k__Bacteria|p__Bacteroidota|c__Bacteroidia|o__Bacteroidales|f__Porphyromonadaceae|g__Porphyromonas|s__Porphyromonas_somerae
Parabacteroides_acidifaciens	Eastern	0.0496893	0.002	0.00343268	No	k__Bacteria|p__Bacteroidota|c__Bacteroidia|o__Bacteroidales|f__Tannerellaceae|g__Parabacteroides|s__Parabacteroides_acidifaciens
Acidaminococcus_provencensis	Eastern	0.0306454	0.001	0.00191968	No	k__Bacteria|p__Firmicutes|c__Negativicutes|o__Acidaminococcales|f__Acidaminococcaceae|g__Acidaminococcus|s__Acidaminococcus_provencensis
GGB3534_SGB4722	Eastern	0.0121789	0.01	0.0133148	No	k__Bacteria|p__Firmicutes|c__Clostridia|o__Eubacteriales|f__Lachnospiraceae|g__GGB3534|s__GGB3534_SGB4722
GGB45491_SGB63163	Eastern	0.016689	0.01	0.0133148	No	k__Bacteria|p__Firmicutes|c__CFGB3072|o__OFGB3072|f__FGB3072|g__GGB45491|s__GGB45491_SGB63163
Flavonifractor_sp_An100	Eastern	0.0238944	0.004	0.00619773	No	k__Bacteria|p__Firmicutes|c__Clostridia|o__Eubacteriales|f__Oscillospiraceae|g__Flavonifractor|s__Flavonifractor_sp_An100
Eubacterium_sp_c_25	Eastern	0.0435667	0.001	0.00191968	No	k__Bacteria|p__Firmicutes|c__Clostridia|o__Eubacteriales|f__Eubacteriaceae|g__Eubacterium|s__Eubacterium_sp_c_25
GGB9523_SGB14922	Eastern	0.0160516	0.002	0.00343268	No	k__Bacteria|p__Firmicutes|c__CFGB75721|o__OFGB75721|f__FGB75721|g__GGB9523|s__GGB9523_SGB14922
Porphyromonas_sp_HMSC065F10	Eastern	0.0115688	0.045	0.0457173	No	k__Bacteria|p__Bacteroidota|c__Bacteroidia|o__Bacteroidales|f__Porphyromonadaceae|g__Porphyromonas|s__Porphyromonas_sp_HMSC065F10
Parabacteroides_bouchesdurhonensis	Eastern	0.0302123	0.001	0.00191968	No	k__Bacteria|p__Bacteroidota|c__Bacteroidia|o__Bacteroidales|f__Tannerellaceae|g__Parabacteroides|s__Parabacteroides_bouchesdurhonensis
GGB42378_SGB59548	Eastern	0.0256977	0.002	0.00343268	No	k__Bacteria|p__Firmicutes|c__CFGB30287|o__OFGB30287|f__FGB30287|g__GGB42378|s__GGB42378_SGB59548
GGB6123_SGB8768	Eastern	0.0072255	0.031	0.033754	No	k__Bacteria|p__Verrucomicrobia|c__Opitutae|o__Puniceicoccales|f__Puniceicoccaceae|g__GGB6123|s__GGB6123_SGB8768
GGB3538_SGB4728	Eastern	0.0143834	0.005	0.00749216	No	k__Bacteria|p__Firmicutes|c__Clostridia|o__Eubacteriales|f__Lachnospiraceae|g__GGB3538|s__GGB3538_SGB4728
GGB9729_SGB69197	Western	0.0299897	0.005	0.00749216	No	k__Bacteria|p__Firmicutes|c__Clostridia|o__Eubacteriales|f__Oscillospiraceae|g__GGB9729|s__GGB9729_SGB69197
GGB781_SGB1024	Eastern	0.011473	0.004	0.00619773	No	k__Bacteria|p__Bacteroidota|c__CFGB343|o__OFGB343|f__FGB343|g__GGB781|s__GGB781_SGB1024
Eubacterium_sp_MSJ_33	Western	0.0227508	0.01	0.0133148	No	k__Bacteria|p__Firmicutes|c__Clostridia|o__Eubacteriales|f__Eubacteriaceae|g__Eubacterium|s__Eubacterium_sp_MSJ_33
GGB1387_SGB1894	Eastern	0.0120473	0.003	0.00490256	No	k__Bacteria|p__Bacteroidota|c__Bacteroidia|o__Bacteroidales|f__Bacteroidaceae|g__GGB1387|s__GGB1387_SGB1894
GGB9198_SGB14137	Eastern	0.037573	0.002	0.00343268	No	k__Bacteria|p__Firmicutes|c__CFGB2890|o__OFGB2890|f__FGB2890|g__GGB9198|s__GGB9198_SGB14137
Alistipes_provencensis	Eastern	0.0755939	0.001	0.00191968	No	k__Bacteria|p__Bacteroidota|c__Bacteroidia|o__Bacteroidales|f__Rikenellaceae|g__Alistipes|s__Alistipes_provencensis
GGB1662_SGB2276	Eastern	0.0595622	0.001	0.00191968	No	k__Bacteria|p__Bacteroidota|c__CFGB667|o__OFGB667|f__FGB667|g__GGB1662|s__GGB1662_SGB2276
Alistipes_dispar	Eastern	0.125938	0.001	0.00191968	No	k__Bacteria|p__Bacteroidota|c__Bacteroidia|o__Bacteroidales|f__Rikenellaceae|g__Alistipes|s__Alistipes_dispar
GGB36599_SGB9269	Eastern	0.00941778	0.029	0.0318301	No	k__Bacteria|p__Proteobacteria|c__Betaproteobacteria|o__Burkholderiales|f__Sutterellaceae|g__GGB36599|s__GGB36599_SGB9269
Acidaminococcus_intestini	Eastern	0.0386845	0.001	0.00191968	No	k__Bacteria|p__Firmicutes|c__Negativicutes|o__Acidaminococcales|f__Acidaminococcaceae|g__Acidaminococcus|s__Acidaminococcus_intestini
GGB9200_SGB14139	Eastern	0.0220163	0.002	0.00343268	No	k__Bacteria|p__Firmicutes|c__CFGB2890|o__OFGB2890|f__FGB2890|g__GGB9200|s__GGB9200_SGB14139
Coprococcus_SGB5119	Western	0.0144778	0.019	0.0227619	No	k__Bacteria|p__Firmicutes|c__Clostridia|o__Eubacteriales|f__Lachnospiraceae|g__Coprococcus|s__Coprococcus_SGB5119
GGB9199_SGB14138	Eastern	0.0329086	0.001	0.00191968	No	k__Bacteria|p__Firmicutes|c__CFGB2890|o__OFGB2890|f__FGB2890|g__GGB9199|s__GGB9199_SGB14138
GGB9239_SGB14181	Eastern	0.0217878	0.001	0.00191968	No	k__Bacteria|p__Firmicutes|c__CFGB2918|o__OFGB2918|f__FGB2918|g__GGB9239|s__GGB9239_SGB14181
GGB9530_SGB14930	Eastern	0.00963855	0.005	0.00749216	No	k__Bacteria|p__Firmicutes|c__CFGB3038|o__OFGB3038|f__FGB3038|g__GGB9530|s__GGB9530_SGB14930
Clostridium_SGB26969	Eastern	0.00963855	0.012	0.0155447	No	k__Bacteria|p__Firmicutes|c__Clostridia|o__Eubacteriales|f__Clostridiaceae|g__Clostridium|s__Clostridium_SGB26969
GGB73514_SGB65924	Eastern	0.00722892	0.027	0.0304387	No	k__Bacteria|p__Firmicutes|c__Negativicutes|o__Selenomonadales|f__Selenomonadaceae|g__GGB73514|s__GGB73514_SGB65924
GGB4247_SGB5745	Eastern	0.00963855	0.005	0.00749216	No	k__Bacteria|p__Firmicutes|c__Negativicutes|o__Acidaminococcales|f__Acidaminococcaceae|g__GGB4247|s__GGB4247_SGB5745
GGB1385_SGB1890	Eastern	0.0144064	0.004	0.00619773	No	k__Bacteria|p__Bacteroidota|c__Bacteroidia|o__Bacteroidales|f__Bacteroidaceae|g__GGB1385|s__GGB1385_SGB1890
GGB9101_SGB14033	Eastern	0.00722892	0.032	0.0346455	No	k__Bacteria|p__Firmicutes|c__Clostridia|o__Candidatus_Borkfalkiales|f__Candidatus_Borkfalkiaceae|g__GGB9101|s__GGB9101_SGB14033
Campylobacter_jejuni	Eastern	0.0187568	0.005	0.00749216	Yes	k__Bacteria|p__Proteobacteria|c__Epsilonproteobacteria|o__Campylobacterales|f__Campylobacteraceae|g__Campylobacter|s__Campylobacter_jejuni
GGB9712_SGB15242	Eastern	0.0120384	0.006	0.0087041	No	k__Bacteria|p__Firmicutes|c__CFGB9989|o__OFGB9989|f__FGB9989|g__GGB9712|s__GGB9712_SGB15242
GGB9528_SGB14928	Eastern	0.00963855	0.007	0.00994354	No	k__Bacteria|p__Firmicutes|c__CFGB3038|o__OFGB3038|f__FGB3038|g__GGB9528|s__GGB9528_SGB14928
Eubacterium_SGB4961	Western	0.0154812	0.035	0.0372191	No	k__Bacteria|p__Firmicutes|c__Clostridia|o__Eubacteriales|f__Eubacteriaceae|g__Eubacterium|s__Eubacterium_SGB4961
GGB6529_SGB9222	Eastern	0.0120482	0.002	0.00343268	No	k__Bacteria|p__Verrucomicrobia|c__Verrucomicrobiae|o__Verrucomicrobiales|f__Akkermansiaceae|g__GGB6529|s__GGB6529_SGB9222
GGB1420_SGB1957	Eastern	0.0191135	0.001	0.00191968	No	k__Bacteria|p__Bacteroidota|c__CFGB602|o__OFGB602|f__FGB602|g__GGB1420|s__GGB1420_SGB1957
GGB9064_SGB13983	Eastern	0.0469926	0.001	0.00191968	No	k__Bacteria|p__Firmicutes|c__CFGB2834|o__OFGB2834|f__FGB2834|g__GGB9064|s__GGB9064_SGB13983
GGB9343_SGB14307	Eastern	0.0203092	0.003	0.00490256	No	k__Bacteria|p__Firmicutes|c__CFGB2983|o__OFGB2983|f__FGB2983|g__GGB9343|s__GGB9343_SGB14307
Porphyromonas_SGB1977	Eastern	0.0174478	0.011	0.0144252	No	k__Bacteria|p__Bacteroidota|c__Bacteroidia|o__Bacteroidales|f__Porphyromonadaceae|g__Porphyromonas|s__Porphyromonas_SGB1977
Alistipes_SGB2313	Eastern	0.0111184	0.014	0.0175874	No	k__Bacteria|p__Bacteroidota|c__Bacteroidia|o__Bacteroidales|f__Rikenellaceae|g__Alistipes|s__Alistipes_SGB2313
Acidaminococcus_SGB5735	Eastern	0.00963855	0.007	0.00994354	No	k__Bacteria|p__Firmicutes|c__Negativicutes|o__Acidaminococcales|f__Acidaminococcaceae|g__Acidaminococcus|s__Acidaminococcus_SGB5735
GGB1331_SGB1787	Eastern	0.0216867	0.001	0.00191968	No	k__Bacteria|p__Bacteroidota|c__Bacteroidia|o__Bacteroidales|f__Odoribacteraceae|g__GGB1331|s__GGB1331_SGB1787
GGB3474_SGB4637	Western	0.114544	0.001	0.00191968	No	k__Bacteria|p__Firmicutes|c__Clostridia|o__Eubacteriales|f__Lachnospiraceae|g__GGB3474|s__GGB3474_SGB4637
Alistipes_SGB2302	Eastern	0.00963855	0.01	0.0133148	No	k__Bacteria|p__Bacteroidota|c__Bacteroidia|o__Bacteroidales|f__Rikenellaceae|g__Alistipes|s__Alistipes_SGB2302
Olsenella_SGB74421	Eastern	0.00722892	0.03	0.0328146	No	k__Bacteria|p__Actinobacteria|c__Coriobacteriia|o__Coriobacteriales|f__Atopobiaceae|g__Olsenella|s__Olsenella_SGB74421
GGB78928_SGB105381	Eastern	0.00722892	0.024	0.0275108	No	k__Bacteria|p__Firmicutes|c__Clostridia|o__Eubacteriales|f__Oscillospiraceae|g__GGB78928|s__GGB78928_SGB105381
GGB51647_SGB20894	Eastern	0.00722892	0.026	0.0295553	No	k__Bacteria|p__Firmicutes|c__CFGB4806|o__OFGB4806|f__FGB4806|g__GGB51647|s__GGB51647_SGB20894
GGB1331_SGB1788	Eastern	0.0197743	0.003	0.00490256	No	k__Bacteria|p__Bacteroidota|c__Bacteroidia|o__Bacteroidales|f__Odoribacteraceae|g__GGB1331|s__GGB1331_SGB1788
GGB9240_SGB14182	Eastern	0.0152195	0.005	0.00749216	No	k__Bacteria|p__Firmicutes|c__CFGB2918|o__OFGB2918|f__FGB2918|g__GGB9240|s__GGB9240_SGB14182
Clostridia_bacterium_UC5_1_1E11	Eastern	0.011837	0.002	0.00343268	No	k__Bacteria|p__Firmicutes|c__Clostridia|o__Clostridia_unclassified|f__Clostridia_unclassified|g__Clostridia_unclassified|s__Clostridia_bacterium_UC5_1_1E11
GGB9580_SGB14998	Eastern	0.00722892	0.028	0.0311981	No	k__Bacteria|p__Firmicutes|c__Clostridia|o__Eubacteriales|f__Clostridiaceae|g__GGB9580|s__GGB9580_SGB14998
Victivallis_sp_Marseille_Q1083	Eastern	0.0120482	0.006	0.0087041	No	k__Bacteria|p__Lentisphaerae|c__Lentisphaeria|o__Victivallales|f__Victivallaceae|g__Victivallis|s__Victivallis_sp_Marseille_Q1083
GGB3353_SGB4437	Eastern	0.00963855	0.011	0.0144252	No	k__Bacteria|p__Firmicutes|c__CFGB1374|o__OFGB1374|f__FGB1374|g__GGB3353|s__GGB3353_SGB4437
GGB9210_SGB14149	Eastern	0.0128649	0.004	0.00619773	No	k__Bacteria|p__Firmicutes|c__CFGB2898|o__OFGB2898|f__FGB2898|g__GGB9210|s__GGB9210_SGB14149
Parabacteroides_sp_AM08_6	Eastern	0.0144578	0.002	0.00343268	No	k__Bacteria|p__Bacteroidota|c__Bacteroidia|o__Bacteroidales|f__Tannerellaceae|g__Parabacteroides|s__Parabacteroides_sp_AM08_6
GGB1551_SGB2136	Eastern	0.0151625	0.03	0.0328146	No	k__Bacteria|p__Bacteroidota|c__Bacteroidia|o__Bacteroidales|f__Muribaculaceae|g__GGB1551|s__GGB1551_SGB2136
Rothia_koreensis	Eastern	0.0168496	0.001	0.00191968	No	k__Bacteria|p__Actinobacteria|c__Actinomycetia|o__Micrococcales|f__Micrococcaceae|g__Rothia|s__Rothia_koreensis
Saccharopolyspora_hordei	Eastern	0.00963855	0.009	0.0121697	No	k__Bacteria|p__Actinobacteria|c__Actinomycetia|o__Pseudonocardiales|f__Pseudonocardiaceae|g__Saccharopolyspora|s__Saccharopolyspora_hordei
Saccharopolyspora_gregorii	Eastern	0.00963855	0.004	0.00619773	No	k__Bacteria|p__Actinobacteria|c__Actinomycetia|o__Pseudonocardiales|f__Pseudonocardiaceae|g__Saccharopolyspora|s__Saccharopolyspora_gregorii
Staphylococcus_capitis	Eastern	0.00722892	0.033	0.0353281	No	k__Bacteria|p__Firmicutes|c__Bacilli|o__Bacillales|f__Staphylococcaceae|g__Staphylococcus|s__Staphylococcus_capitis
GGB3265_SGB4314	Eastern	0.0120482	0.006	0.0087041	No	k__Bacteria|p__Firmicutes|c__Clostridia|o__Eubacteriales|f__Eubacteriaceae|g__GGB3265|s__GGB3265_SGB4314
GGB4568_SGB6309	Western	0.0206116	0.04	0.0415652	No	k__Bacteria|p__Firmicutes|c__CFGB1765|o__OFGB1765|f__FGB1765|g__GGB4568|s__GGB4568_SGB6309
GGB6132_SGB8779	Eastern	0.0166967	0.02	0.0236341	No	k__Bacteria|p__Verrucomicrobia|c__CFGB2164|o__OFGB2164|f__FGB2164|g__GGB6132|s__GGB6132_SGB8779
Dysosmobacter_SGB15074	Eastern	0.00673512	0.036	0.03824	No	k__Bacteria|p__Firmicutes|c__Clostridia|o__Eubacteriales|f__Oscillospiraceae|g__Dysosmobacter|s__Dysosmobacter_SGB15074
GGB9775_SGB15395	Eastern	0.0511588	0.001	0.00191968	No	k__Bacteria|p__Firmicutes|c__CFGB3070|o__OFGB3070|f__FGB3070|g__GGB9775|s__GGB9775_SGB15395
GGB9286_SGB14240	Eastern	0.0180247	0.045	0.0457173	No	k__Bacteria|p__Firmicutes|c__CFGB2947|o__OFGB2947|f__FGB2947|g__GGB9286|s__GGB9286_SGB14240
GGB9093_SGB14023	Western	0.0213469	0.032	0.0346455	No	k__Bacteria|p__Firmicutes|c__CFGB2840|o__OFGB2840|f__FGB2840|g__GGB9093|s__GGB9093_SGB14023
Oscillospiraceae_unclassified_SGB15253	Western	0.031595	0.009	0.0121697	No	k__Bacteria|p__Firmicutes|c__Clostridia|o__Eubacteriales|f__Oscillospiraceae|g__Oscillospiraceae_unclassified|s__Oscillospiraceae_unclassified_SGB15253
Blastocystis_sp_subtype_3	Eastern	0.0434292	0.001	0.00191968	No	k__Eukaryota|p__Eukaryota_unclassified|c__Bigyra|o__Opalinata|f__Blastocystidae|g__Blastocystis|s__Blastocystis_sp_subtype_3
Clostridium_SGB4657	Eastern	0.0114217	0.008	0.0110841	No	k__Bacteria|p__Firmicutes|c__Clostridia|o__Eubacteriales|f__Clostridiaceae|g__Clostridium|s__Clostridium_SGB4657
GGB9065_SGB13984	Eastern	0.00722892	0.034	0.0362768	No	k__Bacteria|p__Firmicutes|c__CFGB2834|o__OFGB2834|f__FGB2834|g__GGB9065|s__GGB9065_SGB13984
GGB34076_SGB48245	Eastern	0.00722892	0.023	0.0265877	No	k__Bacteria|p__Bacteroidota|c__Bacteroidia|o__Bacteroidales|f__Muribaculaceae|g__GGB34076|s__GGB34076_SGB48245
GGB9092_SGB14022	Eastern	0.00722892	0.03	0.0328146	No	k__Bacteria|p__Firmicutes|c__CFGB2840|o__OFGB2840|f__FGB2840|g__GGB9092|s__GGB9092_SGB14022
GGB9110_SGB14043	Eastern	0.00705611	0.045	0.0457173	No	k__Bacteria|p__Firmicutes|c__CFGB2844|o__OFGB2844|f__FGB2844|g__GGB9110|s__GGB9110_SGB14043
GGB4745_SGB6570	Eastern	0.00722892	0.024	0.0275108	No	k__Bacteria|p__Tenericutes|c__CFGB1787|o__OFGB1787|f__FGB1787|g__GGB4745|s__GGB4745_SGB6570
Blastocystis_sp_subtype_1	Eastern	0.0066285	0.046	0.0465354	No	k__Eukaryota|p__Eukaryota_unclassified|c__Bigyra|o__Opalinata|f__Blastocystidae|g__Blastocystis|s__Blastocystis_sp_subtype_1
GGB2731_SGB3673	Eastern	0.00693139	0.033	0.0353281	No	k__Bacteria|p__Proteobacteria|c__Gammaproteobacteria|o__Aeromonadales|f__Succinivibrionaceae|g__GGB2731|s__GGB2731_SGB3673
GGB3616_SGB4890	Western	0.0444674	0.001	0.00191968	No	k__Bacteria|p__Firmicutes|c__CFGB3625|o__OFGB3625|f__FGB3625|g__GGB3616|s__GGB3616_SGB4890
GGB9677_SGB15179	Western	0.0134436	0.047	0.0474467	No	k__Bacteria|p__Firmicutes|c__CFGB79294|o__OFGB79294|f__FGB79294|g__GGB9677|s__GGB9677_SGB15179
Clostridium_SGB5112	Western	0.0320579	0.009	0.0121697	No	k__Bacteria|p__Firmicutes|c__Clostridia|o__Eubacteriales|f__Clostridiaceae|g__Clostridium|s__Clostridium_SGB5112
GGB3280_SGB4333	Western	0.0227508	0.006	0.0087041	No	k__Bacteria|p__Firmicutes|c__Clostridia|o__Eubacteriales|f__Eubacteriaceae|g__GGB3280|s__GGB3280_SGB4333
Limosilactobacillus_pontis	Eastern	0.01231	0.034	0.0362768	No	k__Bacteria|p__Firmicutes|c__Bacilli|o__Lactobacillales|f__Lactobacillaceae|g__Limosilactobacillus|s__Limosilactobacillus_pontis
GGB4888_SGB6837	Western	0.0175801	0.039	0.0407475	No	k__Bacteria|p__Firmicutes|c__Erysipelotrichia|o__Erysipelotrichales|f__Erysipelotrichaceae|g__GGB4888|s__GGB4888_SGB6837
GGB9454_SGB14846	Eastern	0.0120482	0.005	0.00749216	No	k__Bacteria|p__Firmicutes|c__Clostridia|o__Eubacteriales|f__Oscillospiraceae|g__GGB9454|s__GGB9454_SGB14846
GGB9695_SGB15210	Eastern	0.00722892	0.029	0.0318301	No	k__Bacteria|p__Firmicutes|c__CFGB3054|o__OFGB3054|f__FGB3054|g__GGB9695|s__GGB9695_SGB15210
GGB45497_SGB63169	Eastern	0.0122105	0.008	0.0110841	No	k__Bacteria|p__Firmicutes|c__CFGB77241|o__OFGB77241|f__FGB77241|g__GGB45497|s__GGB45497_SGB63169
GGB2657_SGB3578	Eastern	0.00722892	0.031	0.033754	No	k__Bacteria|p__Firmicutes|c__CFGB1012|o__OFGB1012|f__FGB1012|g__GGB2657|s__GGB2657_SGB3578
GGB9545_SGB14952	Eastern	0.0115399	0.026	0.0295553	No	k__Bacteria|p__Firmicutes|c__CFGB82363|o__OFGB82363|f__FGB82363|g__GGB9545|s__GGB9545_SGB14952
GGB1095_SGB1407	Eastern	0.00722892	0.028	0.0311981	No	k__Bacteria|p__Bacteroidota|c__CFGB529|o__OFGB529|f__FGB529|g__GGB1095|s__GGB1095_SGB1407
Lactobacillus_helveticus	Western	0.0402218	0.003	0.00490256	No	k__Bacteria|p__Firmicutes|c__Bacilli|o__Lactobacillales|f__Lactobacillaceae|g__Lactobacillus|s__Lactobacillus_helveticus
GGB42711_SGB59916	Western	0.0361944	0.002	0.00343268	No	k__Bacteria|p__Firmicutes|c__Negativicutes|o__Selenomonadales|f__Selenomonadaceae|g__GGB42711|s__GGB42711_SGB59916
Haemophilus_influenzae	Western	0.0486039	0.002	0.00343268	Yes	k__Bacteria|p__Proteobacteria|c__Gammaproteobacteria|o__Pasteurellales|f__Pasteurellaceae|g__Haemophilus|s__Haemophilus_influenzae
Bifidobacterium_angulatum	Western	0.0175801	0.042	0.0432672	No	k__Bacteria|p__Actinobacteria|c__Actinomycetia|o__Bifidobacteriales|f__Bifidobacteriaceae|g__Bifidobacterium|s__Bifidobacterium_angulatum
Sutterella_faecalis	Western	0.0124095	0.049	0.0491027	No	k__Bacteria|p__Proteobacteria|c__Betaproteobacteria|o__Burkholderiales|f__Sutterellaceae|g__Sutterella|s__Sutterella_faecalis
Lactococcus_laudensis	Western	0.0175801	0.039	0.0407475	No	k__Bacteria|p__Firmicutes|c__Bacilli|o__Lactobacillales|f__Streptococcaceae|g__Lactococcus|s__Lactococcus_laudensis
GGB3429_SGB71706	Western	0.0258532	0.014	0.0175874	No	k__Bacteria|p__Firmicutes|c__Clostridia|o__Eubacteriales|f__Lachnospiraceae|g__GGB3429|s__GGB3429_SGB71706
GGB9592_SGB15014	Western	0.0186143	0.04	0.0415652	No	k__Bacteria|p__Firmicutes|c__Clostridia|o__Eubacteriales|f__Oscillospiraceae|g__GGB9592|s__GGB9592_SGB15014
Cupriavidus_pauculus	Eastern	0.0144578	0.001	0.00191968	No	k__Bacteria|p__Proteobacteria|c__Betaproteobacteria|o__Burkholderiales|f__Burkholderiaceae|g__Cupriavidus|s__Cupriavidus_pauculus
Ralstonia_mannitolilytica	Eastern	0.00963855	0.012	0.0155447	No	k__Bacteria|p__Proteobacteria|c__Betaproteobacteria|o__Burkholderiales|f__Burkholderiaceae|g__Ralstonia|s__Ralstonia_mannitolilytica
Pelomonas_puraquae	Eastern	0.00722892	0.029	0.0318301	No	k__Bacteria|p__Proteobacteria|c__Betaproteobacteria|o__Burkholderiales|f__Comamonadaceae|g__Pelomonas|s__Pelomonas_puraquae
Caulobacter_sp_3R27C2_B	Eastern	0.00722892	0.029	0.0318301	No	k__Bacteria|p__Proteobacteria|c__Alphaproteobacteria|o__Caulobacterales|f__Caulobacteraceae|g__Caulobacter|s__Caulobacter_sp_3R27C2_B
Porphyromonas_SGB2015	Eastern	0.00722892	0.033	0.0353281	No	k__Bacteria|p__Bacteroidota|c__Bacteroidia|o__Bacteroidales|f__Porphyromonadaceae|g__Porphyromonas|s__Porphyromonas_SGB2015
Stutzerimonas_stutzeri	Eastern	0.0793954	0.001	0.00191968	No	k__Bacteria|p__Proteobacteria|c__Gammaproteobacteria|o__Pseudomonadales|f__Pseudomonadaceae|g__Stutzerimonas|s__Stutzerimonas_stutzeri
Hyphomicrobium_denitrificans	Eastern	0.0361446	0.001	0.00191968	No	k__Bacteria|p__Proteobacteria|c__Alphaproteobacteria|o__Hyphomicrobiales|f__Hyphomicrobiaceae|g__Hyphomicrobium|s__Hyphomicrobium_denitrificans
Chryseobacterium_koreense	Eastern	0.0216867	0.001	0.00191968	Yes	k__Bacteria|p__Bacteroidota|c__Flavobacteriia|o__Flavobacteriales|f__Weeksellaceae|g__Chryseobacterium|s__Chryseobacterium_koreense
Pseudomonas_fluorescens	Eastern	0.00722892	0.033	0.0353281	No	k__Bacteria|p__Proteobacteria|c__Gammaproteobacteria|o__Pseudomonadales|f__Pseudomonadaceae|g__Pseudomonas|s__Pseudomonas_fluorescens
Phyllobacterium_calauticae	Eastern	0.00722892	0.024	0.0275108	No	k__Bacteria|p__Proteobacteria|c__Alphaproteobacteria|o__Hyphomicrobiales|f__Phyllobacteriaceae|g__Phyllobacterium|s__Phyllobacterium_calauticae
Brevundimonas_nasdae	Eastern	0.00963855	0.006	0.0087041	No	k__Bacteria|p__Proteobacteria|c__Alphaproteobacteria|o__Caulobacterales|f__Caulobacteraceae|g__Brevundimonas|s__Brevundimonas_nasdae
Sutterella_SGB9298	Western	0.0124095	0.04	0.0415652	No	k__Bacteria|p__Proteobacteria|c__Betaproteobacteria|o__Burkholderiales|f__Sutterellaceae|g__Sutterella|s__Sutterella_SGB9298
Senegalimassilia_SGB14826	Western	0.0206825	0.012	0.0155447	No	k__Bacteria|p__Actinobacteria|c__Coriobacteriia|o__Coriobacteriales|f__Coriobacteriaceae|g__Senegalimassilia|s__Senegalimassilia_SGB14826
GGB9591_SGB15013	Western	0.0206825	0.015	0.0185992	No	k__Bacteria|p__Firmicutes|c__Clostridia|o__Eubacteriales|f__Oscillospiraceae|g__GGB9591|s__GGB9591_SGB15013
Lentilactobacillus_kefiri	Western	0.0227508	0.014	0.0175874	No	k__Bacteria|p__Firmicutes|c__Bacilli|o__Lactobacillales|f__Lactobacillaceae|g__Lentilactobacillus|s__Lentilactobacillus_kefiri

## Sheet: Table_S7
Pathogens	Taxonomy	Severity of hazard	mean_Eastern	mean_Western	P-value	sign
Anaplasma phagocytophilum	Bacteria	Class II	0	0	-	-
Bacillus anthracis	Bacteria	Class II	0	0	-	-
Brucella spp.	Bacteria	Class II	0	0.000118759	0.256167	-
Burkholderia mallei	Bacteria	Class II	0	0	-	-
Burkholderia pseudomallei	Bacteria	Class II	0	0	-	-
Coxiella burnetii	Bacteria	Class II	0	0	-	-
Francisella tularensis	Bacteria	Class II	0	0	-	-
Mycobacterium bovis	Bacteria	Class II	0	0	-	-
Mycobacterium tuberculosis	Bacteria	Class II	0	2.68873e-07	0.5124	-
Rickettsia Spotted Fever Group	Bacteria	Class II	0	0	-	-
Rickettsia.mooseri, Rm	Bacteria	Class II	0	0	-	-
Rickettsia prowazeki, Rp	Bacteria	Class II	0	0	-	-
Orientia tsutsugamushi	Bacteria	Class II	0	0	-	-
Rickettsia raoultii	Bacteria	Class II	0	0	-	-
Rickettsia sibirica	Bacteria	Class II	0	0	-	-
Rickettsia tarasevichiae	Bacteria	Class II	0	0	-	-
Anaplasma capras	Bacteria	Class II	0	0	-	-
Vibrio cholerae	Bacteria	Class II	0	0	-	-
Yersinia pestis	Bacteria	Class II	0	0	-	-
Acinetobacter baumannii	Bacteria	Class III	0	1.07549e-06	0.354034	-
Acinetobacter lwoffii	Bacteria	Class III	9.66265e-06	4.76732e-06	0.538385	-
Actinomadura madurae	Bacteria	Class III	0	0	-	-
Actinomadura pelletieri	Bacteria	Class III	0	0	-	-
Actinomyces bovis	Bacteria	Class III	0	0	-	-
Actinomyces gerencseriae	Bacteria	Class III	0.000125253	0.000441107	7.29116e-08	***
Actinomyces israelii	Bacteria	Class III	1.78072e-05	6.212e-05	0.012254	*
Actinomyces naeslundii	Bacteria	Class III	0.000825253	0.00387816	2.19057e-53	***
Other Actinomyces Species	Bacteria	Class III	0.00837405	0.0474637	3.45882e-93	***
Aeromonas hydrophila	Bacteria	Class III	1.11084e-05	2.48914e-05	0.900563	-
Aeromonas punctata	Bacteria	Class III	0	0	-	-
Other Aeromonas Species	Bacteria	Class III	0.00180978	0.000217787	0.335098	-
Afipia spp.	Bacteria	Class III	0	1.96484e-07	0.5124	-
Aggregatibacter actinomycetemcomitans	Bacteria	Class III	0	0	-	-
Arachnia propionica	Bacteria	Class III	4.78795e-05	0.00091969	2.86918e-23	***
Arcanobacterium equi	Bacteria	Class III	0	0	-	-
Arcanobacterium haemolyticum	Bacteria	Class III	0	9.41055e-07	0.354034	-
Bacillus cereus	Bacteria	Class III	2.91566e-06	0.000685832	0.0288622	*
Bacteroides fragilis	Bacteria	Class III	0.564532	0.218085	2.93546e-05	***
Bartonella bacilliformis	Bacteria	Class III	0	0	-	-
Bartonella clarridgeiae	Bacteria	Class III	0	0	-	-
Bartonella doshiae	Bacteria	Class III	0	0	-	-
Bartonella elizabethae	Bacteria	Class III	0	0	-	-
Bartonella grahamii	Bacteria	Class III	0	0	-	-
Bartonella henselae	Bacteria	Class III	0	0	-	-
Bartonella koehlerae	Bacteria	Class III	0	0	-	-
Bartonella quintana	Bacteria	Class III	0	0	-	-
Bartonella tribocorum	Bacteria	Class III	0	0	-	-
Bartonella vinsonii subsp. Vinsonii	Bacteria	Class III	0	0	-	-
Bordetella bronchiseptica	Bacteria	Class III	0	0	-	-
Bordetella parapertussis	Bacteria	Class III	0	0	-	-
Bordetella pertussis	Bacteria	Class III	0	0	-	-
Borrelia burgdorferi	Bacteria	Class III	0	0	-	-
Borrelia duttonii	Bacteria	Class III	0	0	-	-
Borrelia recurrentis	Bacteria	Class III	0	0	-	-
Borrelia vincenti	Bacteria	Class III	0	0	-	-
Brachyspira spp.	Bacteria	Class III	0	0.00235234	0.0487218	*
Calymmatobacterium granulomatis	Bacteria	Class III	0	0	-	-
Campylobacter coli	Bacteria	Class III	0	0	-	-
Campylobacter fetus	Bacteria	Class III	0	0	-	-
Campylobacter jejuni	Bacteria	Class III	0.00383583	0.000106412	0.0053472	**
Campylobacter sputorum	Bacteria	Class III	0	0	-	-
Other Campylobacter Species	Bacteria	Class III	0.00180704	0.000194788	0.119344	-
Chlamydia pneumoniae	Bacteria	Class III	0	0	-	-
Chlamydia psittaci	Bacteria	Class III	0	0	-	-
Chlamydia trachomatis	Bacteria	Class III	0	2.01655e-06	0.354034	-
Clostridium botulinum	Bacteria	Class III	0	0	-	-
Clostridioides difficile	Bacteria	Class III	8.6506e-06	0.000747332	0.0771865	-
Clostridium equi	Bacteria	Class III	0	0	-	-
Clostridium haemolyticum	Bacteria	Class III	0	0	-	-
Clostridium novyi	Bacteria	Class III	0	0	-	-
Clostridium perfringens	Bacteria	Class III	0.00293118	0.0460449	1.18263e-37	***
Clostridium tetani	Bacteria	Class III	0	0	-	-
Corynebacterium bovis	Bacteria	Class III	0	0	-	-
Corynebacterium diphtheriae	Bacteria	Class III	0	0	-	-
Corynebacterium minutissimum	Bacteria	Class III	0	0	-	-
Corynebacterium pseudotuberculosis	Bacteria	Class III	0	0	-	-
Corynebacterium striatum	Bacteria	Class III	0	0	-	-
Corynebacterium ulcerans	Bacteria	Class III	0	0	-	-
Dermatophilus congolensis	Bacteria	Class III	0	0	-	-
Edwardsiella tarda	Bacteria	Class III	0.00023412	8.99897e-05	0.364367	-
Ehrlichia Chaffeensis, EC	Bacteria	Class III	0	0	-	-
Eikenella corrodens	Bacteria	Class III	0	2.81903e-05	0.107927	-
Enterobacter aerogenes	Bacteria	Class III	0	0	-	-
Enterobacter cloacae	Bacteria	Class III	0.000272048	0.00085486	0.080851	-
Other Enterobacter Species	Bacteria	Class III	0.0532926	0.067465	1.57224e-05	***
Neorickettsia sennetsu	Bacteria	Class III	0	0	-	-
Erysipelothrix rhusiopathiae	Bacteria	Class III	0	7.31127e-05	0.0823846	-
Erysipelothrix spp.	Bacteria	Class III	0	6.37125e-05	0.189644	-
Elizabethkingia meningoseptica	Bacteria	Class III	0	0	-	-
Legionella bozemanae	Bacteria	Class III	0	0	-	-
Francisella tularensis subsp. novicida	Bacteria	Class III	0	0	-	-
Fusobacterium necrophorum	Bacteria	Class III	0	2.12823e-05	0.256167	-
Gardnerella vaginalis	Bacteria	Class III	5.71807e-05	0.00150239	3.5482e-05	***
Haemophilus ducreyi	Bacteria	Class III	0	0	-	-
Haemophilus influenzae	Bacteria	Class III	0	0.000270238	4.94795e-06	***
Hathewaya histolytica	Bacteria	Class III	0	0	-	-
Helicobacter pylori	Bacteria	Class III	0	7.03206e-07	0.5124	-
Kingella kingae	Bacteria	Class III	0	0	-	-
Klebsiella oxytoca	Bacteria	Class III	2.19277e-06	0.00167776	0.000378245	***
Klebsiella pneumoniae	Bacteria	Class III	0.245463	0.272911	0.948637	-
Legionella pneumophila	Bacteria	Class III	0	0	-	-
Leptospira interrogans	Bacteria	Class III	0	0	-	-
Listeria ivanovii	Bacteria	Class III	0	0	-	-
Listeria monocytogenes	Bacteria	Class III	0	0	-	-
Mima polymorpha	Bacteria	Class III	0	0	-	-
Morganella morganii	Bacteria	Class III	6.62651e-06	0.00109552	5.67136e-05	***
Mycobacterium africanum	Bacteria	Class III	0	0	-	-
Mycobacterium caprae	Bacteria	Class III	0	0	-	-
Mycobacterium microti	Bacteria	Class III	0	0	-	-
Mycobacterium asiaticum	Bacteria	Class III	0	0	-	-
Mycobacterium avium	Bacteria	Class III	0	0	-	-
Mycobacterium chelonae	Bacteria	Class III	0	0	-	-
Mycobacterium fortuitum	Bacteria	Class III	0	0	-	-
Mycobacterium kansasii	Bacteria	Class III	0	0	-	-
Mycobacterium leprae	Bacteria	Class III	0	0	-	-
Mycobacterium malmoense	Bacteria	Class III	0	0	-	-
Mycobacterium avium subsp. paratuberculosis	Bacteria	Class III	0	0	-	-
Mycobacterium scrofulaceum	Bacteria	Class III	0	0	-	-
Mycobacterium simiae	Bacteria	Class III	0	0	-	-
Mycobacterium szulgai	Bacteria	Class III	0	0	-	-
Mycobacterium ulcerans	Bacteria	Class III	0	0	-	-
Mycobacterium xenopi	Bacteria	Class III	0	0	-	-
Other Mycobacterium Species	Bacteria	Class III	0	0	-	-
Mycoplasma pneumoniae	Bacteria	Class III	0	0	-	-
Neisseria gonorrhoeae	Bacteria	Class III	0	0	-	-
Neisseria meningitidis	Bacteria	Class III	0	0	-	-
Nocardia asteroides	Bacteria	Class III	0	0	-	-
Nocardia brasiliensis	Bacteria	Class III	0	0	-	-
Nocardia carnea	Bacteria	Class III	0	0	-	-
Nocardia farcinica	Bacteria	Class III	0	0	-	-
Nocardia nova	Bacteria	Class III	0	0	-	-
Nocardia otitidiscaviarum	Bacteria	Class III	0	0	-	-
Nocardia transvalensis	Bacteria	Class III	0	0	-	-
Paeniclostridium sordellii	Bacteria	Class III	8.21687e-06	0.00343042	0.000172157	***
Pasteurella multocida	Bacteria	Class III	0	0	-	-
Rodentibacter pneumotropicus	Bacteria	Class III	0	0	-	-
Pathogenic Escherichia coli	Bacteria	Class III	0.621704	1.5696	2.26641e-15	***
Other pathogenic Escherichia spp.	Bacteria	Class III	0.000373542	0.0133702	0.0235056	*
Peptostreptococcus anaerobius	Bacteria	Class III	3.48916e-05	0.000433775	0.00321832	**
Plesiomonas shigelloides	Bacteria	Class III	0.00130896	0.00168582	0.226996	-
Prevotella spp.	Bacteria	Class III	1.24283	1.53792	3.2636e-10	***
Proteus mirabilis	Bacteria	Class III	0.00483217	0.000265553	0.5669	-
Proteus penneri	Bacteria	Class III	0	0	-	-
Proteus vulgaris	Bacteria	Class III	0	0	-	-
Providencia alcalifaciens	Bacteria	Class III	1.8747e-05	0.00021819	0.308477	-
Providencia rettgeri	Bacteria	Class III	0	0.000698366	0.0823846	-
Pseudomonas aeruginosa	Bacteria	Class III	3.18795e-05	1.4364e-05	0.166489	-
Pseudonocardia autotrophica	Bacteria	Class III	0	0	-	-
Rhodococcus equi	Bacteria	Class III	0	0	-	-
Salmonella enterica	Bacteria	Class III	0.00120243	0.000258056	0.100829	-
Salmonella bongori	Bacteria	Class III	0	0	-	-
Serratia liquefaciens	Bacteria	Class III	0	1.96484e-06	0.5124	-
Serratia marcescens	Bacteria	Class III	3.9253e-05	2.00207e-05	0.143926	-
Shigella dysenteriae	Bacteria	Class III	0	0	-	-
Shigella flexneri	Bacteria	Class III	0	0	-	-
Shigella boydii	Bacteria	Class III	0	0	-	-
Shigella sonnei	Bacteria	Class III	0	0	-	-
Staphylococcus aureus	Bacteria	Class III	0.000653518	0.000483971	0.196598	-
Staphylococcus epidermidis	Bacteria	Class III	0	0.00143157	0.0292113	*
Streptobacillus moniliformis	Bacteria	Class III	0	0	-	-
Streptococcus pneumoniae	Bacteria	Class III	2.33735e-06	0.000568563	4.40526e-09	***
Streptococcus pyogenes	Bacteria	Class III	0	5.42503e-05	0.107927	-
Streptococcus spp.	Bacteria	Class III	0.35076	1.22598	1.49524e-49	***
Streptococcus suis	Bacteria	Class III	1.59036e-06	8.76525e-05	0.030105	*
Treponema carateum	Bacteria	Class III	0	0	-	-
Treponema pallidum	Bacteria	Class III	0	0	-	-
Treponema pertenue	Bacteria	Class III	0	0	-	-
Treponema vincentii	Bacteria	Class III	0	0	-	-
Trueperella pyogenes	Bacteria	Class III	0	0	-	-
Ureaplasma urealyticum	Bacteria	Class III	0	0	-	-
Vibrio vulnificus	Bacteria	Class III	0	0	-	-
Vibrio parahaemolyticus	Bacteria	Class III	0	0	-	-
Vibrio ﬂuvialis	Bacteria	Class III	0	0	-	-
Vibrio furnissii	Bacteria	Class III	0	0.000191748	0.5124	-
Vibrio alginolyticus	Bacteria	Class III	0	0	-	-
Vibrio mimicus	Bacteria	Class III	0	0	-	-
Other Vibrios species	Bacteria	Class III	0	2.83764e-05	0.5124	-
Yersinia enterocolitica	Bacteria	Class III	0	0	-	-
Yersinia pseudotuberculosis	Bacteria	Class III	0	2.14064e-06	0.5124	-
Mycoplasma genitalium	Bacteria	Class III	0	0	-	-
Cronobacter spp.	Bacteria	Class III	0.000183855	0.00132933	0.390647	-
Citrobacter spp.	Bacteria	Class III	0.0113653	0.0573965	3.7314e-12	***
Photobacterium damselae	Bacteria	Class III	0	0	-	-
Shewanella spp.	Bacteria	Class III	0	3.95036e-06	0.5124	-
Proteus cibarius	Bacteria	Class III	0	0	-	-
Abiotrophia defectiva	Bacteria	Class III	9e-05	0.000205016	8.79138e-05	***
Capnocytophaga spp.	Bacteria	Class III	0	0	-	-
Chromobacterium spp.	Bacteria	Class III	0	0	-	-
Chryseobacterium spp.	Bacteria	Class III	0.000217036	4.1303e-05	6.94585e-05	***
Granulicatella spp.	Bacteria	Class III	0.0030772	0.0140859	2.63426e-53	***
Blastomyces dermatitidis	Fungi	Class II	0	0	-	-
Coccidioides immitis	Fungi	Class II	0	0	-	-
Coccidioides posadasii	Fungi	Class II	0	0	-	-
Histoplasma capsulatum	Fungi	Class II	0	0	-	-
Other Histoplasma species	Fungi	Class II	0	0	-	-
Paracoccidioides brasiliensis	Fungi	Class II	0	0	-	-
Other Paracoccidioides species	Fungi	Class II	0	0	-	-
Acremonium spp.	Fungi	Class III	0	0	-	-
Acrophialophora spp.	Fungi	Class III	0	0	-	-
Alternaria alternata	Fungi	Class III	0	0	-	-
Alternaria infectoria	Fungi	Class III	0	0	-	-
Other Alternaria species	Fungi	Class III	0	0	-	-
Apophysomyces spp.	Fungi	Class III	0	0	-	-
Arthrinium spp.	Fungi	Class III	0	0	-	-
Arthrographis spp.	Fungi	Class III	0	0	-	-
Aspergillus flavus complex	Fungi	Class III	0	0	-	-
Aspergillus fumigatus complex	Fungi	Class III	0	0	-	-
Aspergillus terreus	Fungi	Class III	0	0	-	-
Aureobasidium spp.	Fungi	Class III	0	0	-	-
Basidiobolus haptosporus	Fungi	Class III	0	0	-	-
Other Basidiobolus species	Fungi	Class III	0	0	-	-
Beauveria spp.	Fungi	Class III	0	0	-	-
Candida albicans	Fungi	Class III	0	1.20683e-05	0.354034	-
Candida dubliniensis	Fungi	Class III	0	0	-	-
Candida glabrata complex	Fungi	Class III	0	2.92658e-06	0.5124	-
Meyerozyma guilliermondii complex	Fungi	Class III	0	0	-	-
Candida haemulonis complex	Fungi	Class III	0	0	-	-
Candida krusei (Pichia kudriavzevii)	Fungi	Class III	0	1.1334e-05	0.256167	-
Candida parapsilosis complex	Fungi	Class III	0	0	-	-
Candida tropicalis	Fungi	Class III	0	2.28542e-06	0.5124	-
Candida auris	Fungi	Class III	0	0	-	-
Other Candida species	Fungi	Class III	0	1.24199e-05	0.256167	-
Cephalosporium spp.	Fungi	Class III	0	0	-	-
Chaetomium spp.	Fungi	Class III	0	0	-	-
Chrysosporium spp.	Fungi	Class III	0	0	-	-
Circinella spp.	Fungi	Class III	0	0	-	-
Cladophialophora bantiana	Fungi	Class III	0	0	-	-
Cladophialophora carrionii	Fungi	Class III	0	0	-	-
Other Cladophialophora species	Fungi	Class III	0	0	-	-
Cladosporium spp.	Fungi	Class III	0	0	-	-
Clavispora spp.	Fungi	Class III	0	0	-	-
Colletotrichum spp.	Fungi	Class III	0	0	-	-
Conidiobolus coronatus	Fungi	Class III	0	0	-	-
Conidiobolus incongruus	Fungi	Class III	0	0	-	-
Other Conidiobolus species	Fungi	Class III	0	0	-	-
Coniosporium spp.	Fungi	Class III	0	0	-	-
Corynespora cassiicola	Fungi	Class III	0	0	-	-
Other Corynespora species	Fungi	Class III	0	0	-	-
Cryptococcus gattii complex	Fungi	Class III	0	0	-	-
Cryptococcus neoformans complex	Fungi	Class III	0	0	-	-
Other Cryptococcus species	Fungi	Class III	0	0	-	-
Cunninghamella bertholletiae	Fungi	Class III	0	0	-	-
Other Cunninghamella species	Fungi	Class III	0	0	-	-
Cutaneotrichosporon spp.	Fungi	Class III	0	0	-	-
Curvularia hawaiiensis	Fungi	Class III	0	0	-	-
Curvularia papendorfii	Fungi	Class III	0	0	-	-
Curvularia spicifera	Fungi	Class III	0	0	-	-
Curvularia spp.	Fungi	Class III	0	0	-	-
Cylindrocarpon spp.	Fungi	Class III	0	0	-	-
Diaporthe spp.	Fungi	Class III	0	0	-	-
Didymella spp.	Fungi	Class III	0	0	-	-
Emmonsia spp.	Fungi	Class III	0	0	-	-
Epidermophyton floccosum	Fungi	Class III	0	0	-	-
Exophiala dermatitidis	Fungi	Class III	0	0	-	-
Exophiala jeanselmei complex	Fungi	Class III	0	0	-	-
Exophiala spinifera	Fungi	Class III	0	0	-	-
Other Exophiala species	Fungi	Class III	0	0	-	-
Exserohilum mcginnisii	Fungi	Class III	0	0	-	-
Exserohilum rostratum	Fungi	Class III	0	0	-	-
Fonsecaea monophora	Fungi	Class III	0	0	-	-
Fonsecaea pedrosoi	Fungi	Class III	0	0	-	-
Fonsecaea nubica	Fungi	Class III	0	0	-	-
Other Fonsecaea species	Fungi	Class III	0	0	-	-
Fusarium oxysporum complex	Fungi	Class III	0	0	-	-
Fusarium solani complex	Fungi	Class III	0	0	-	-
Other Fusarium species	Fungi	Class III	0	0	-	-
Geotrichum spp.	Fungi	Class III	0	0	-	-
Graphium spp.	Fungi	Class III	0	0	-	-
Hortaea werneckii	Fungi	Class III	0	0	-	-
Neoscytalidium dimidiatum	Fungi	Class III	0	0	-	-
Lasiodiplodia theobromae	Fungi	Class III	0	0	-	-
Lichtheimia corymbifera	Fungi	Class III	0	0	-	-
Lichtheimia ramosa	Fungi	Class III	0	0	-	-
Other Lichtheimia species	Fungi	Class III	0	0	-	-
Lomentospora prolificans	Fungi	Class III	0	0	-	-
Madurella grisea	Fungi	Class III	0	0	-	-
Madurella mycetomatis	Fungi	Class III	0	0	-	-
Other Madurella species	Fungi	Class III	0	0	-	-
Malassezia furfur	Fungi	Class III	0	0	-	-
Malassezia globosa	Fungi	Class III	0	0	-	-
Other Malassezia species	Fungi	Class III	0	0	-	-
Microsporum canis	Fungi	Class III	0	0	-	-
Microsporum ferrugineum	Fungi	Class III	0	0	-	-
Other Microsporum species	Fungi	Class III	0	0	-	-
Mortierella spp.	Fungi	Class III	0	0	-	-
Mucor circinelloides complex	Fungi	Class III	0	0	-	-
Mucor irregularis	Fungi	Class III	0	0	-	-
Mucor racemosus	Fungi	Class III	0	0	-	-
Other Mucor species	Fungi	Class III	0	0	-	-
Nannizzia gypsea	Fungi	Class III	0	0	-	-
Neosartorya spp.	Fungi	Class III	0	0	-	-
Neotestudina spp.	Fungi	Class III	0	0	-	-
Nigrospora spp.	Fungi	Class III	0	0	-	-
Ochroconis spp.	Fungi	Class III	0	0	-	-
Ogataea spp.	Fungi	Class III	0	0	-	-
Ophiostoma spp.	Fungi	Class III	0	0	-	-
Purpureocillium lilacinum	Fungi	Class III	0	0	-	-
Paecilomyces variotii	Fungi	Class III	0	0	-	-
Phaeoacremonium spp.	Fungi	Class III	0	0	-	-
Phaeoannellomyces spp.	Fungi	Class III	0	0	-	-
Phanerochaete spp.	Fungi	Class III	0	0	-	-
Phialemonium spp.	Fungi	Class III	0	0	-	-
Phialophora americana	Fungi	Class III	0	0	-	-
Phialophora verrucosa	Fungi	Class III	0	0	-	-
Other Phialophora species	Fungi	Class III	0	0	-	-
Phoma spp.	Fungi	Class III	0	0	-	-
Piedraia hortae	Fungi	Class III	0	0	-	-
Pleurostoma spp.	Fungi	Class III	0	0	-	-
Prototheca wickerhamii	Fungi	Class III	0	0	-	-
Prototheca zopfii	Fungi	Class III	0	0	-	-
Other Prototheca species	Fungi	Class III	0	0	-	-
Rhinocladiella spp.	Fungi	Class III	0	0	-	-
Rhizomucor spp.	Fungi	Class III	0	0	-	-
Rhizopus microsporus	Fungi	Class III	0	0	-	-
Rhizopus arrhizus	Fungi	Class III	0	0	-	-
Other Rhizopus species	Fungi	Class III	0	0	-	-
Rhodotorula spp.	Fungi	Class III	0	0	-	-
Sarocladium spp.	Fungi	Class III	0	0	-	-
Scedosporium apiospermum	Fungi	Class III	0	0	-	-
Other Scedosporium species	Fungi	Class III	0	0	-	-
Schizophyllum spp.	Fungi	Class III	0	0	-	-
Scopulariopsis brevicaulis	Fungi	Class III	0	0	-	-
Other Scopulariopsis species	Fungi	Class III	0	0	-	-
Scytalidium spp.	Fungi	Class III	0	0	-	-
Sporothrix globosa	Fungi	Class III	0	0	-	-
Sporothrix schenckii	Fungi	Class III	0	0	-	-
Other Sporothrix species	Fungi	Class III	0	0	-	-
Syncephalastrum spp.	Fungi	Class III	0	0	-	-
Talaromyces marneffei	Fungi	Class III	0	0	-	-
Trichophyton mentagrophytes complex	Fungi	Class III	0	0	-	-
Trichophyton rubrum complex	Fungi	Class III	0	0	-	-
Trichophyton schoenleinii	Fungi	Class III	0	0	-	-
Trichophyton tonsurans	Fungi	Class III	0	0	-	-
Trichophyton violaceum	Fungi	Class III	0	0	-	-
Other Trichophyton species	Fungi	Class III	0	0	-	-
Trichosporon asahii	Fungi	Class III	0	0	-	-
Other Trichosporon species	Fungi	Class III	0	0	-	-
Tritirachium spp.	Fungi	Class III	0	0	-	-
Ulocladium spp.	Fungi	Class III	0	0	-	-
Veronaea spp.	Fungi	Class III	0	0	-	-
Verruconis spp.	Fungi	Class III	0	0	-	-

## Sheet: Table_S8
ARG types	mean_Eastern	mean_Western	sd_Eastern	sd_Western	se_Eastern	se_Western	P_value	sign	Core ARG types for eastern populations	Core ARG types for western populations
tetracycline	1.03998	1.22049	0.856393	0.671987	0.0420387	0.0216096	2.98468e-18	***	Yes	Yes
macrolide-lincosamide-streptogramin	0.822369	0.832987	0.511717	0.562487	0.0251192	0.0180884	0.514363	-	Yes	Yes
multidrug	0.171295	0.27245	0.310467	0.684247	0.0152402	0.0220039	0.0194001	*	Yes	Yes
beta_lactam	0.340677	0.234817	0.443823	0.33342	0.0217864	0.0107221	2.63001e-12	***	Yes	Yes
aminoglycoside	0.147909	0.208804	0.177349	0.424563	0.00870572	0.013653	2.29284e-14	***	Yes	Yes
bacitracin	0.103522	0.148838	0.0750667	0.100273	0.00368488	0.00322456	4.6429e-26	***	Yes	Yes
polymyxin	0.103175	0.143587	0.0992547	0.216281	0.00487222	0.00695512	3.37261e-09	***	Yes	Yes
trimethoprim	0.0343914	0.0834124	0.045503	0.102006	0.00223366	0.00328029	3.19991e-63	***	Yes	Yes
sulfonamide	0.0249663	0.0362636	0.0619935	0.266379	0.00304314	0.00856616	0.00169314	**	Yes	Yes
vancomycin	0.0128525	0.0246344	0.0140593	0.0254701	0.000690142	0.000819064	1.40179e-31	***	Yes	Yes
other_peptide_antibiotics	0.0120213	0.0215194	0.0349185	0.0584776	0.00171408	0.00188051	1.83846e-07	***	Yes	Yes
mupirocin	0.0154266	0.0181541	0.033101	0.0404761	0.00162486	0.00130162	0.141547	-	Yes	Yes
chloramphenicol	0.0162231	0.015293	0.0376283	0.0336801	0.0018471	0.00108308	0.0179999	*	Yes	Yes
quinolone	0.00232117	0.00821247	0.0117586	0.0370565	0.000577206	0.00119166	4.9763e-09	***	No	No
florfenicol	0.00042435	0.00751585	0.00234027	0.105089	0.000114879	0.00337943	6.72712e-23	***	No	No
pleuromutilin_tiamulin	0.00596732	0.00707263	0.00429707	0.00303481	0.000210935	9.75929e-05	5.86239e-11	***	Yes	Yes
fosfomycin	0.00356012	0.00414229	0.0141759	0.0180831	0.000695869	0.000581512	0.586965	-	No	No
streptothricin	0.00308825	0.00267726	0.0137361	0.00734369	0.00067428	0.000236157	0.165136	-	No	No
bleomycin	0.000254548	0.00182366	0.00188387	0.0334653	9.24756e-05	0.00107617	6.66168e-08	***	No	No
rifamycin	0.000435486	0.000545323	0.00238345	0.00393316	0.000116999	0.000126482	0.00028077	***	No	No
defensin	2.43027e-05	0.000289007	0.000124913	0.00125165	6.13175e-06	4.02502e-05	1.11866e-37	***	No	No
novobiocin	0.000570877	1.89062e-05	0.000892775	8.63152e-05	4.38246e-05	2.77571e-06	2.2459e-18	***	No	No
fusidic_acid	4.80216e-06	1.42319e-05	4.59236e-05	8.91421e-05	2.2543e-06	2.86662e-06	3.60664e-05	***	No	No
tunicamycin	6.9387e-07	1.34276e-05	7.25853e-06	0.000103561	3.56307e-07	3.33029e-06	0.000616774	***	No	No
antibacterial_fatty_acid	1.98257e-05	3.67812e-06	8.29209e-05	2.37314e-05	4.07043e-06	7.6315e-07	5.95028e-08	***	No	No
puromycin	6.58417e-07	2.12338e-06	8.70086e-06	2.55431e-05	4.27108e-07	8.2141e-07	0.697022	-	No	No
tetracenomycin_C	1.31807e-07	1.5243e-07	2.68512e-06	2.59324e-06	1.31807e-07	8.33929e-08	0.62518	-	No	No
bicyclomycin	1.50292e-06	9.66908e-08	2.46323e-05	3.00676e-06	1.20915e-06	9.66908e-08	0.0495882	*	No	No

## Sheet: Table_S9
ARG subtypes	mean_Eastern	mean_Western	sd_Eastern	sd_Western	se_Eastern	se_Western	P_value	sign	Core ARG subtypes for eastern populations	Core ARG subtypes for western populations
aminoglycoside__AAC(2')-Ib	0	5.65667e-08	0	1.75903e-06	0	5.65667e-08	0.5124	-	No	No
aminoglycoside__AAC(2')-Ic	0	1.6029e-07	0	3.53364e-06	0	1.13634e-07	0.354034	-	No	No
aminoglycoside__AAC(2')-IIa	5.92851e-07	2.66946e-06	8.60127e-06	6.09038e-05	4.2222e-07	1.95853e-06	0.391201	-	No	No
aminoglycoside__AAC(3)-Ia	6.94884e-07	2.37575e-06	1.02263e-05	4.65939e-05	5.01988e-07	1.49836e-06	0.930909	-	No	No
aminoglycoside__AAC(3)-Ib	0	1.02172e-07	0	3.17719e-06	0	1.02172e-07	0.5124	-	No	No
aminoglycoside__AAC(3)-Ib/AAC(6')-Ib''	3.291e-06	0	5.58691e-05	0	2.74251e-06	0	0.00224114	**	No	No
aminoglycoside__AAC(3)-Id	1.34758e-06	1.23283e-07	2.74524e-05	3.8337e-06	1.34758e-06	1.23283e-07	0.536911	-	No	No
aminoglycoside__AAC(3)-IIa	2.62094e-05	5.61562e-05	0.000133625	0.000303992	6.55941e-06	9.77574e-06	9.27936e-08	***	No	No
aminoglycoside__AAC(3)-IIb	0	1.75181e-07	0	3.17628e-06	0	1.02142e-07	0.256167	-	No	No
aminoglycoside__AAC(3)-IIc	7.17345e-05	0.000143773	0.000449962	0.000786372	2.20878e-05	2.5288e-05	5.38489e-09	***	No	No
aminoglycoside__AAC(3)-IId	0.000628551	0.00175656	0.00340419	0.0092205	0.000167105	0.000296511	1.13316e-15	***	No	No
aminoglycoside__AAC(3)-IIe	0.000433599	0.00118512	0.00348937	0.00706313	0.000171286	0.000227135	2.64265e-14	***	No	No
aminoglycoside__AAC(3)-IIg	1.29165e-06	1.83729e-07	2.63129e-05	4.45053e-06	1.29165e-06	1.4312e-07	0.899119	-	No	No
aminoglycoside__AAC(3)-IIIa	0	4.20889e-08	0	1.30882e-06	0	4.20889e-08	0.5124	-	No	No
aminoglycoside__AAC(3)-IIIb	0	6.77504e-07	0	1.82828e-05	0	5.87934e-07	0.256167	-	No	No
aminoglycoside__AAC(3)-IIIc	0	4.08146e-07	0	1.11685e-05	0	3.59156e-07	0.354034	-	No	No
aminoglycoside__AAC(3)-IV	1.37966e-05	0.000160008	0.000120282	0.00128239	5.90441e-06	4.1239e-05	8.97999e-07	***	No	No
aminoglycoside__AAC(3)-IXa	0	5.58841e-07	0	1.73781e-05	0	5.58841e-07	0.5124	-	No	No
aminoglycoside__AAC(3)-VIa	0	4.67325e-06	0	6.58465e-05	0	2.11748e-06	0.0137874	*	No	No
aminoglycoside__AAC(3)-VIIa	0	2.03986e-05	0	0.000634329	0	2.03986e-05	0.5124	-	No	No
aminoglycoside__AAC(3)-VIIIa	0	8.51597e-06	0	0.000264818	0	8.51597e-06	0.5124	-	No	No
aminoglycoside__AAC(3)-Xa	0	7.69758e-07	0	2.39369e-05	0	7.69758e-07	0.5124	-	No	No
aminoglycoside__AAC(6')-29a	0	2.5605e-07	0	4.60573e-06	0	1.4811e-07	0.256167	-	No	No
aminoglycoside__AAC(6')-29b	4.44887e-07	4.44535e-07	9.06303e-06	9.9478e-06	4.44887e-07	3.199e-07	0.900563	-	No	No
aminoglycoside__AAC(6')-30/AAC(6')-Ib' fusion protein	0	2.7278e-07	0	7.00285e-06	0	2.25197e-07	0.256167	-	No	No
aminoglycoside__AAC(6')-31	0	7.78655e-07	0	1.2928e-05	0	4.15735e-07	0.142381	-	No	No
aminoglycoside__AAC(6')-32	0	1.29025e-07	0	4.01224e-06	0	1.29025e-07	0.5124	-	No	No
aminoglycoside__AAC(6')-Iaa	1.08193e-06	4.29266e-07	1.74714e-05	1.00545e-05	8.57635e-07	3.2333e-07	0.624179	-	No	No
aminoglycoside__AAC(6')-Iad	0.000497753	0.000196423	0.00122123	0.000415987	5.99479e-05	1.33772e-05	0.31198	-	No	No
aminoglycoside__AAC(6')-Iai	2.02169e-07	0	4.11849e-06	0	2.02169e-07	0	0.126892	-	No	No
aminoglycoside__AAC(6')-Ian	0	1.53631e-07	0	4.7774e-06	0	1.53631e-07	0.5124	-	No	No
aminoglycoside__AAC(6')-Ib	1.52429e-05	1.38509e-05	0.000225754	0.00021301	1.10819e-05	6.84993e-06	0.232922	-	No	No
aminoglycoside__AAC(6')-Ib-cr	0.000278548	0.000491557	0.00433632	0.00594708	0.000212862	0.000191245	6.43732e-06	***	No	No
aminoglycoside__AAC(6')-Ib-Hangzhou	7.60715e-06	2.13104e-05	0.000111707	0.000266368	5.48347e-06	8.56581e-06	0.00147024	**	No	No
aminoglycoside__AAC(6')-Ib-Suzhou	2.96581e-05	4.03385e-05	0.000478565	0.000454823	2.34918e-05	1.46261e-05	0.000228352	***	No	No
aminoglycoside__AAC(6')-Ib'	8.94002e-06	5.44248e-05	0.0001072	0.00101886	5.26222e-06	3.27643e-05	0.0107451	*	No	No
aminoglycoside__AAC(6')-Ib10	1.23545e-05	2.80847e-05	0.000210779	0.000399245	1.03467e-05	1.28388e-05	0.0285327	*	No	No
[truncated: 1,739 more rows]

[truncated: 6 more sheets: Table_S10, Table_S11, Table_S12, Table_S13, Table_S14, Table_S15]
